# Supplementary material for: Tuberculosis is associated with sputum metabolome variations, irrespective of patient sex or HIV status: an untargeted GCxGC-TOFMS study
Source: Metabolomics. 2023 Jun 7;19(6):55. doi: 10.1007/s11306-023-02017-7 (PMC10247825; doi:10.1007/s11306-023-02017-7)
Supplement: Supplementary file 1 — Supplementary Material 1 [file 11306_2023_2017_MOESM1_ESM.xlsx]

## Sheet: S1 All participants subgroups
Table S2: Compounds with significant effect sizes (>0.6) when comparing TB+ and TB- in the 'all participants' subgroups
Compound Class	Compound	All participants				All Female				All Male
		Effect size*	TB- Median (Range) Median corrected value**	TB+ Median (range) Median corrected value**	Decreased (↓) or increased (↑) in TB+ group	Effect size*	TB- Median (Range) Median corrected value**	TB+ Median (range) Median corrected value**	Decreased (↓) or increased (↑) in TB+ group	Effect size*	TB- Median (Range) Median corrected value**	TB+ Median (range) Median corrected value**	Decreased (↓) or increased (↑) in TB+ group
Carbohydrate related	Glucose (UM:204)	-	-	-	-	-	-	-	-	0.645455	5400.1 (164.5)-(2071113.6)	164.5 (164.5)-(1123702.2)	↓
	2-Palmitoylglycerol (UM:129)	-	-	-	-	0.678571	150476.3 (5601.2-919855.1)	62266.8 (484.5-1196785.1)	↓	-	-	-	-
	á-D-Glucopyranose (UM:292)	-	-	-	-	0.671875	2011.3 (7.1-369787.6)	7.1 (7.1-11448.5)	↓	-	-	-	-
	1-cis-Monovaccenylglycerol ester (UM:205)	-	-	-	-	0.678571	82289.8 (2323.8-1184585.3)	17954 (129.8-1556117.2)	↓	-	-	-	-
	D-Mannitol (UM:319)	-	-	-	-	0.698661	4374.4 (22-1108429.6)	22 (22-34583.5)	↓	-	-	-	-
	D-Mannose (UM:319)	-	-	-	-	0.669643	264706.4 (671.7-7533403.1)	671.7 (671.7-5129699.6)	↓	-	-	-	-
	1-Monopalmitin (UM:371)	-	-	-	-	0.651786	106208 (14657.9-678489.2)	52120.3 (740.7-1048003.2)	↓	-	-	-	-
	2-Monooleoylglycerol ether (UM:103)	-	-	-	-	0.680804	144774.6 (591.2-842021.9)	26444.2 (591.2-1183890.5)	↓	-	-	-	-
Lipid related	Eicosane (UM:57)	0.666612	7425.7 (448.8-101153.4)	448.8 (448.8-51659.3)	↓	-	-	-	-	0.675505	7514.9 (448.8-101153.4)	448.8 (448.8-51659.3)	↓
	Arachidonic acid (UM:129)	-	-	-	-	0.649554	4506.2 (370.3-94557.3)	370.3 (370.3-117376.3)	↓	-	-	-	-
	7,10,13,16-Docosatetraenoic acid, (Z)- (UM:80)	-	-	-	-	0.65625	74603.9 (2419-578649.7)	24044.6 (276.4-640620.1)	↓	-	-	-	-
	Heptadecanoic acid, glycerine-(1)-monoester (UM:385)	0.640576	1156.6 (45.9-62763.1)	45.9 (45.9-9756.4)	↓	-	-	-	-	0.663889	1157.1 (45.9-62763.1)	45.9 (45.9-9756.4)	↓
	Glycidyl palmitate (UM:98)	-	-	-	-	0.678571	3844.2 (279.9-52202.4)	279.9 (279.9-8886.1)	↓	-	-	-	-
	1-Palmitoyllysophosphatidic acid (UM:299)	-	-	-	-	0.694196	99111.8 (443.9-985185.8)	43700.6 (443.9-665393.1)	↓	-	-	-	-
	1-Oleoyl Lysophosphaditic Acid (UM:357)	0.661454	1206.7 (1.5-123061.3)	40.0 (1.5-8737.6)	↓	0.732143	1582.6 (1.5-40593.4)	1.5 (1.5-6017.1)	↓	0.643182	1206.7 (1.5-123061.3)	41.6 (1.5-48737.6)	↓
	1-Tetradecanol (UM:271)	-	-	-	-	0.642857	1699.1 (134.1-167861.6)	134.1 (134.1-36138.4)	↓	-	-	-	-
	Batyl alcohol (UM:205)	-	-	-	-	0.647321	220674.6 (7840.5-2244867.3)	73361 (594.4-3247258.3)	↓	-	-	-	-
	Dodecanamide (UM:59)	-	-	-	-	0.696429	2237098.3 (214228-9537668.1)	917822.8 (138894.9-5074579.4)	↓	-	-	-	-
	Palmitaldehyde, dibutyl acetal (UM:57)	-	-	-	-	0.669643	16433.5 (841.9-757899.1)	841.9 (841.9-430188.8)	↓	-	-	-	-
Amino acid related	Glycine (UM:102)	0.693712	377901 (1538.1-30754699.5)	81373.6 (1538.1-1644500.6)	↓	0.676339	392163 (1538.1-6598138.7)	160898.8 (1538.1-1326894.1)	↓	0.704798	358087.5 (1538.1-30754699.5)	73654 (1538.1-1644500.6)	↓
Other	2-Hexadecanone (UM:58)	0.690192	5703.7 (433.5-146629.8)	433.5 (433.5-90769.5)	↓	0.727679	5134 (433.5-37603.6)	433.5 (433.5-9642.8)	↓	0.680556	5859.1 (433.5-146629.8)	433.5 (433.5-90769.5)	↓
	Ammelide (UM:171)	-	-	-	-	0.642857	6025.8 (379.7-45401.1)	2461.8 (379.7-38753.9)	↓	-	-	-	-
	Phosphoric acid (UM:243)	-	-	-	-	0.660714	27829.1 (391.9-314934)	7408.3 (391.9-528105.3)	↓	-	-	-	-
	Butylated Hydroxytoluene (UM:277)	0.640085	6904.2 (302.1-798184.1)	302.1 (302.1-295849.3)	↓	0.723214	4124.3 (302.1-139344.7)	302.1 (302.1-44857.1)	↓	-	-	-	-
Unannotated	Analyte 1098 (UM:269)	-	-	-	-	0.6875	2937.5 (31.2-88122.9)	31.2 (31.2-123303.4)	↓	-	-	-	-
	Analyte 121 (UM:133)	-	-	-	-	-	-	-	-	0.640152	40877 (447.3-1266544)	21859 (447.3-412427.1)	↓
	Analyte 1273 (UM:283)	-	-	-	-	0.785714	3266.2 (91.3-160586.9)	91.3 (91.3-4923.5)	↓	-	-	-	-
	Analyte 1538 (UM:155)	-	-	-	-	0.669643	6519.1 (89.3-220487)	89.3 (89.3-39316.7)	↓	-	-	-	-
	Analyte 1605 (UM:258)	-	-	-	-	0.642857	4997.2 (319.7-89603.8)	319.7 (319.7-31713.8)	↓	-	-	-	-
	Analyte 169 (UM:188)	-	-	-	-	0.723214	11997 (402.9-897825.8)	402.9 (402.9-107429.8)	↓	-	-	-	-
	Analyte 1921 (UM:246)	-	-	-	-	0.6875	25381.7 (426.9-284165.8)	426.9 (426.9-62634.3)	↓	-	-	-	-
	Analyte 1927 (UM:257)	-	-	-	-	0.723214	4837.9 (201-91414.4)	201 (201-32118.3)	↓	-	-	-	-
	Analyte 2057 (UM:299)	-	-	-	-	0.654018	341305.7 (892.5-1454933.6)	156261.5 (892.5-3008905.4)	↓	-	-	-	-
	Analyte 2099 (UM:143)	-	-	-	-	0.647321	12314.8 (1140-258505.4)	1140 (1140-30592.2)	↓	-	-	-	-
	Analyte 221 (UM:188)	0.645325	36097.1 (177.7-1813347.7)	7604.8 (177.7-835586.8)	↓	0.6875	32646.8 (177.7-273816.8)	5161.6 (177.7-835586.8)	↓	-	-	-	-
	Analyte 2340 (UM:283)	-	-	-	-	0.732143	4422 (273.9-27834.1)	273.9 (273.9-11142)	↓	-	-	-	-
	Analyte 3047 (UM:217)	-	-	-	-	0.680804	41337 (670.8-214125.8)	20527.4 (670.8-98096)	↓	-	-	-	-
	Analyte 3150 (UM:84)	-	-	-	-	0.65625	4980.9 (380-543108.8)	380 (380-75016.8)	↓	-	-	-	-
	Analyte 3485 (UM:240)	-	-	-	-	0.674107	535.9 (59.9-29011)	59.9 (59.9-5669)	↓	-	-	-	-
	Analyte 3641 (UM:227)	-	-	-	-	0.678571	150279.2 (248.3-2442979.9)	18531.9 (248.3-674141.7)	↓	-	-	-	-
	Analyte 3696 (UM:131)	-	-	-	-	0.705357	4367.3 (363.5-14193.7)	363.5 (363.5-4094.9)	↓	-	-	-	-
	Analyte 3755 (UM:211)	-	-	-	-	0.734375	4624.1 (87.9-63981.8)	87.9 (87.9-18840.4)	↓	-	-	-	-
	Analyte 3913 (UM:315)	-	-	-	-	0.705357	15179.5 (91.5-238742.5)	2609.5 (91.5-75082.5)	↓	-	-	-	-
	Analyte 3932 (UM:355)	-	-	-	-	0.678571	1799.7 (83.5-14913.8)	83.5 (83.5-28265.3)	↓	-	-	-	-
	Analyte 3937 (UM:183)	-	-	-	-	0.772321	6013.6 (300.8-103535.1)	300.8 (300.8-6771.7)	↓	-	-	-	-
	Analyte 4000 (UM:99)	-	-	-	-	0.805804	14056.9 (569-306342.7)	4047.1 (569-23185)	↓	-	-	-	-
	Analyte 4040 (UM:205)	-	-	-	-	0.712054	3156.5 (348.2-11067.3)	348.2 (348.2-4666.4)	↓	-	-	-	-
	Analyte 4215 (UM:117)	-	-	-	-	0.685268	5707.1 (458-194162.6)	458 (458-3420859.7)	↓	-	-	-	-
	Analyte 4227 (UM:73)	-	-	-	-	0.665179	14516.2 (1635.9-636972.3)	1635.9 (1635.9-57251.4)	↓	-	-	-	-
	Analyte 4232 (UM:73)	-	-	-	-	0.660714	14427.9 (1878.2-288568.9)	1878.2 (1878.2-68990.9)	↓	-	-	-	-
	Analyte 4517 (UM:103)	0.650565	64499.1 (644-14679582.8)	644 (644-2201684.3)	↓	0.705357	78953.1 (644-14679582.8)	644 (644-492579.9)	↓	-	-	-	-
	Analyte 4666 (UM:217)	-	-	-	-	0.647321	3231.2 (164.7-28291.2)	1724.8 (164.7-12040.6)	↓	-	-	-	-
	Analyte 4733 (UM:129)	-	-	-	-	0.71875	4422.7 (371.8-139484.1)	371.8 (371.8-8019.7)	↓	-	-	-	-
	Analyte 4734 (UM:103)	-	-	-	-	0.669643	4172.9 (74.5-83440.6)	74.5 (74.5-154245.5)	↓	-	-	-	-
	Analyte 4748 (UM:314)	-	-	-	-	0.647321	4490.6 (377.8-170374.7)	377.8 (377.8-168862.7)	↓	-	-	-	-
	Analyte 4853 (UM:129)	-	-	-	-	0.651786	4363.2 (315.4-317621.1)	315.4 (315.4-12769.4)	↓	-	-	-	-
	Analyte 4857 (UM:129)	-	-	-	-	0.660714	4368.1 (345.7-245273.8)	345.7 (345.7-14748.9)	↓	-	-	-	-
	Analyte 4886 (UM:243)	-	-	-	-	0.741071	11589.2 (394.3-510155.5)	394.3 (394.3-34212.7)	↓	-	-	-	-
	Analyte 4887 (UM:357)	-	-	-	-	0.65625	5456.8 (236.7-122827.2)	236.7 (236.7-259442)	↓	-	-	-	-
	Analyte 4930 (UM:129)	-	-	-	-	0.683036	82651.2 (568-615685.7)	12717.1 (568-374647)	↓	-	-	-	-
	Analyte 4945 (UM:243)	-	-	-	-	0.732143	36073.3 (425.5-1867337)	425.5 (425.5-39306.2)	↓	-	-	-	-
	Analyte 4965 (UM:243)	-	-	-	-	0.75	2137.1 (268.5-66459.3)	268.5 (268.5-3350)	↓	-	-	-	-
	Analyte 5017 (UM:243)	-	-	-	-	0.647321	369.5 (369.5-60420.2)	369.5 (369.5-10132.4)	↓	-	-	-	-
	Analyte 5019 (UM:243)	0.648109	6366.9 (306.4-761734.4)	306.4 (306.4-626933)	↓	0.736607	8628.9 (306.4-371214.7)	306.4 (306.4-20161.4)	↓	-	-	-	-
	Analyte 5021 (UM:117)	-	-	-	-	-	-	-	-	0.684722	5016.2 (281-1780721.6)	2938.7 (281-9348.6)	↓
	Analyte 5033 (UM:217)	-	-	-	-	0.651786	4196.3 (88.4-69377.4)	2714.5 (88.4-7174.9)	↓	-	-	-	-
	Analyte 5039 (UM:245)	0.651466	206.5 (3.3-13513.1)	3.3 (3.3-1666.5)	↓	0.658482	101.6 (3.3-4999)	3.3 (3.3-373.8)	↓	0.644949	230 (3.3-13513.1)	3.3 (3.3-1666.5)	↓
	Analyte 5046 (UM:315)	-	-	-	-	0.640625	1110.9 (50.2-25033.9)	50.2 (50.2-3447.4)	↓	-	-	-	-
	Analyte 5088 (UM:217)	-	-	-	-	0.75	6908.1 (182.9-424693.2)	182.9 (182.9-5384.1)	↓	-	-	-	-
	Analyte 5184 (UM:243)	-	-	-	-	0.674107	3637 (40.3-183863.5)	40.3 (40.3-28724.1)	↓	-	-	-	-
	Analyte 5245 (UM:129)	-	-	-	-	0.658482	9749.4 (334.2-234656.4)	334.2 (334.2-174242.9)	↓	-	-	-	-
	Analyte 5305 (UM:71)	-	-	-	-	0.727679	6494.2 (252.1-202628.2)	252.1 (252.1-37800.6)	↓	-	-	-	-
	Analyte 5333 (UM:217)	-	-	-	-	0.732143	4611.8 (116.9-127119.2)	116.9 (116.9-4401.1)	↓	-	-	-	-
	Analyte 5334 (UM:157)	-	-	-	-	0.645089	1308.6 (49.6-8298.3)	967.1 (49.6-1653.8)	↓	-	-	-	-
	Analyte 5354 (UM:311)	-	-	-	-	-	-	-	-	0.660227	105974.8 (516.3-2067782.1)	18732.3 (516.3-406505.5)	↓
	Analyte 5391 (UM:217)	-	-	-	-	0.714286	5335.3 (183.4-85095.4)	183.4 (183.4-7219.8)	↓	-	-	-	-
	Analyte 628 (UM:69)	-	-	-	-	0.654018	10732.9 (1116.8-145342.7)	1116.8 (1116.8-209621.3)	↓	-	-	-	-
	Analyte 746 (UM:143)	-	-	-	-	0.674107	5208.7 (473.6-146198.3)	473.6 (473.6-64965.3)	↓	-	-	-	-
	Analyte 924 (UM:55)	-	-	-	-	0.680804	18784 (372-227831.1)	5225.3 (372-185942.7)	↓	-	-	-	-
	Analyte 969 (UM:211)	-	-	-	-	0.696429	7439.1 (682.5-68024.2)	682.5 (682.5-33722.2)	↓	-	-	-	-
* Detail is only provided if the compound had a calculated effect size > 0.6 in the specific sub group, resulting in medium or large significance grading. UM; unique mass
**The unit for the median is as per the median corrected value as calculated using Metaboanalyst.

## Sheet: S2 TBHIV subgroups
Table S2: Compounds with significant effect sizes (>0.6) when comparing TB+ and TB- in the TB/HIV subgroups
Compound Class	Compound	All HIV+				Female HIV+				Male HIV +
		Effect size*	TB- Median (Range) Median corrected value**	TB+ Median (range) Median corrected value**	Decreased (↓) or increased (↑) in TB+ group	Effect size*	TB- Median (Range) Median corrected value**	TB+ Median (range) Median corrected value**	Decreased (↓) or increased (↑) in TB+ group	Effect size*	TB- Median (Range) Median corrected value**	TB+ Median (range) Median corrected value**	Decreased (↓) or increased (↑) in TB+ group
Carbohydrate related	1-Monooleoylglycerol (UM:129)	-	-	-	-	0.642857	170421.4 (7812.9-860221)	122114.5 (14514.3-229714.7)	↓	-	-	-	-
	1-cis-Monovaccenylglycerol ester (UM:205)	0.665751	56422.8 (129.8-4161937.1)	19681.5 (129.8-791197.8)	↓	1	83918 (4326.1-388066.1)	1417.7 (129.8-2705.7)	↓	-	-	-	-
	2-Monooleoylglycerol ether (UM:103)	-	-	-	-	0.785714	46850.8 (3168.5-362117.8)	11325.7 (8078.5-14573)	↓	-	-	-	-
	2-Palmitoylglycerol (UM:129)	-	-	-	-	0.714286	82154.5 (5601.2-542868.7)	26256 (7390.3-45121.7)	↓	-	-	-	-
	à-D-Mannopyranose (UM:204)	-	-	-	-	0.892857	14275.8 (173.2-131255.2)	1786.2 (173.2-3399.1)	↓	-	-	-	-
	á-L-(-)-Fucopyranose (UM:204)	-	-	-	-	0.714286	1901909.2 (81119.8-4166480.5)	729605.2 (434841.5-1024369)	↓	-	-	-	-
	à-L-(-)-Fucopyranose ether (UM:204)	-	-	-	-	0.785714	891915.1 (67137.9-2570098.9)	404140 (225549-582731)	↓	-	-	-	-
	D-Galactose (UM:117)	-	-	-	-	0.785714	25411791.8 (1670629.7-54121850.7)	10353506 (969628.4-19737383.7)	↓	-	-	-	-
	D-Mannitol (UM:319)	-	-	-	-	0.642857	10144.9 (22-34516.7)	10603.5 (22-21184.9)	↑	-	-	-	-
	D-Mannose (1Z)- (UM:160)	-	-	-	-	0.714286	1083779.9 (353028.3-3798508.1)	702735.3 (194088.6-1211381.9)	↓	-	-	-	-
	Glucose (UM:204)	0.660256	5014.2 (164.5-747307.5)	164.5 (164.5-968253.8)	↓	0.678571	10868.6 (164.5-421256.7)	4343.8 (164.5-8523.2)	↓	0.671192	4951 (164.5-747307.5)	164.5 (164.5-968253.8)	↓
	Glycerol monostearate (UM:399)	-	-	-	-	0.714286	83430.7 (9046-370808.2)	33702 (24204.4-43199.7)	↓	-	-	-	-
	Inosine (UM:230)	0.673077	178460.5 (122.3-2605194.5)	41451.8 (122.3-583076.7)	↓	0.857143	259581.4 (3814.6-655536.7)	26497.1 (20040.1-32954)	↓	0.651712	177460.2 (122.3-2605194.5)	76756.8 (122.3-583076.7)	↓
	L-(-)-Arabitol (UM:217)	-	-	-	-	0.714286	1864860 (42607.2-3648498.8)	854172.2 (111404-1596940.3)	↓	-	-	-	-
	L-(-)-Arabitol (UM:307)	-	-	-	-	0.714286	7097.6 (916.5-9916.7)	4295.6 (3661.6-4929.6)	↓	-	-	-	-
	Myo-Inositol phosphate (UM:318)	-	-	-	-	0.785714	50637.5 (10566.1-238137.1)	20130.6 (4389.1-35872)	↓	-	-	-	-
	D-(-)-Ribofuranose, tetrakis(trimethylsilyl) ether (isomer 1) (UM:217)	-	-	-	-	0.642857	176068.4 (22618.4-1166834.6)	156053 (142637.7-169468.2)	↓	-	-	-	-
	Ethyl à-D-glucopyranoside (UM:204)	-	-	-	-	0.785714	246122.6 (8812.4-1441265)	72522.2 (64488.9-80555.5)	↓	-	-	-	-
	Methyl galactoside (UM:204)	-	-	-	-	0.714286	389.9 (389.9-15504.9)	389.9 (389.9-389.9)	↓	-	-	-	-
	N-Acetyl-D-galactosamine, (isomer 2) (UM:173)	-	-	-	-	0.642857	1247039.1 (17052-2627840.9)	572095.3 (116323.1-1027867.6)	↓	-	-	-	-
	N-Acetylglucosamine (UM:173)	-	-	-	-	0.642857	123137.3 (16634.5-1896396.7)	143863 (22200.4-265525.6)	↑	-	-	-	-
Lipid related	1-Oleoyl Lysophosphaditic Acid (UM:357)	0.673077	1123.2 (1.5-84113.8)	1.5 (1.5-17754.7)	↓	0.857143	865 (1.5-12339.4)	1.5 (1.5-1.5)	↓	0.642267	1174 (1.5-84113.8)	40 (1.5-17754.7)	↓
	1-Palmitoyllysophosphatidic acid (UM:299)	0.714744	116995.6 (443.9-3310383.2)	52795.2 (443.9-345410.7)	↓	0.857143	33373.7 (3762-554325.8)	12422.2 (4382.1-20462.3)	↓	0.687721	119897.7 (443.9-3310383.2)	53577.1 (443.9-345410.7)	↓
	11,14-Eicosadienoic acid, (Z)- (UM:67)	-	-	-	-	0.642857	229956 (6101.1-451168.9)	22384.3 (15967.3-28801.2)	↓	-	-	-	-
	11-Eicosenoic acid, (E)- (UM:129)	-	-	-	-	0.857143	107658 (3264.7-444250.5)	12256.8 (7429.9-17083.7)	↓	-	-	-	-
	15-Tetracosenoic acid, (Z)- (UM:129)	-	-	-	-	0.785714	36541.4 (2232.9-160779.8)	7748.5 (6394.7-9102.3)	↓	-	-	-	-
	Cholest-5-en-3-ol (3á)-, carbonochloridate (UM:105)	-	-	-	-	0.678571	3229.7 (333.4-13069.3)	1701.9 (333.4-3070.3)	↓	-	-	-	-
	Cholest-5-en-3-ol (3á)-, carbonochloridate (UM:145)	-	-	-	-	0.714286	314.8 (314.8-8672.4)	314.8 (314.8-314.8)	↓	-	-	-	-
	Cholest-7-en-3-ol, (3á,5à)- (UM:255)	0.663919	8140.9 (160.7-174277.3)	2406.2 (160.7-146630)	↓	0.928571	3730.3 (160.7-47581.1)	160.7 (160.7-160.7)	↓	-	-	-	-
	Cholesta-3,5-diene (UM:105)	-	-	-	-	0.714286	10982.6 (425-100953.5)	8576.1 (7972.8-9179.4)	↓	-	-	-	-
	Cholesterol (UM:129)	0.746337	4045246.8 (2619.9-29634146.3)	413451.3 (2619.9-5576936.1)	↓	0.928571	3254302.6 (674264.5-9431380.7)	1410256.2 (413451.3-2407061.2)	↓	0.739079	4103409.4 (2619.9-29634146.3)	23692.4 (2619.9-5576936.1)	↓
	Decanoic acid, ethyl ester (UM:88)	-	-	-	-	0.642857	33477.6 (452.2-277152.7)	18488.1 (452.2-36523.9)	↓	-	-	-	-
	Eicosane (UM:57)	0.711538	7288.5 (448.8-63821.2)	448.8 (448.8-51659.3)	↓	0.928571	17012.3 (448.8-63821.2)	448.8 (448.8-448.8)	↓	0.676505	6792.7 (448.8-54151.9)	448.8 (448.8-51659.3)	↓
	Eicosapentaenoic Acid (UM:91)	-	-	-	-	-	-	-	-	0.646399	7519.9 (177.2-4180515.1)	3955.5 (177.2-316880.2)	↓
	Heptacosane (UM:57)	0.652015	4560.6 (519.7-1059458)	519.7 (519.7-124259.3)	↓	0.928571	5502.5 (519.7-856834.2)	519.7 (519.7-519.7)	↓	-	-	-	-
	Heptadecanoic acid, glycerine-(1)-monoester (UM:385)	-	-	-	-	0.785714	719.7 (45.9-3973.1)	45.9 (45.9-45.9)	↓	-	-	-	-
	Heptadecanoic acid (UM:117)	0.664835	240875.5 (5663.8-2440190)	108853.6 (28322.6-1055616.4)	↓	0.642857	98308.7 (5663.8-831932)	127694.8 (29077.2-226312.5)	↑	0.662338	243774 (23810.5-2440190)	108853.6 (28322.6-1055616.4)	↓
	Heptadecanoic acid (UM:145)	-	-	-	-	0.928571	1943.5 (60.8-54495.3)	60.8 (60.8-60.8)	↓	-	-	-	-
	Octadecanoic acid, ethyl ester (UM:88)	-	-	-	-	0.785714	18276.1 (350-150273.4)	1760.8 (350-3171.6)	↓	-	-	-	-
	Octanoic acid (UM:201)	-	-	-	-	-	-	-	-	0.649351	9489.7 (273.4-281208.9)	2259 (273.4-256254.9)	↓
	Tridecanoic acid (UM:231)	-	-	-	-	-	-	-	-	0.654073	99.1 (2.2-236340)	2.2 (2.2-13935.4)	↓
	Tricosanoate (UM:117)	-	-	-	-	0.642857	250.9 (250.9-9208.6)	250.9 (250.9-250.9)	↓	-	-	-	-
	à-Linolenic acid (UM:67)	0.673077	162817 (3700.4-2658455.9)	66094.1 (740.1-890200.1)	↓	0.785714	290506.1 (6310.2-802195.5)	35620.1 (5146.1-66094.1)	↓	0.645809	159987.4 (3700.4-2658455.9)	102759.9 (740.1-890200.1)	↓
	Arachidonic acid (UM:129)	-	-	-	-	0.714286	370.3 (370.3-22349.5)	370.3 (370.3-370.3)	↓	-	-	-	-
	Arachidonic acid (UM:80)	0.686813	515429.9 (8653.4-3516476.1)	204967.2 (4690.2-1592451.6)	↓	0.785714	270695.9 (40742.2-2658934.3)	133610.9 (27694.5-239527.3)	↓	0.670602	530223.5 (8653.4-3516476.1)	204967.2 (4690.2-1592451.6)	↓
	Arachidonic acid (UM:91)	0.643315	11075.7 (248.4-815928.8)	4378.5 (248.4-216463.5)	↓	0.785714	7596.2 (248.4-145756.4)	2313.4 (248.4-4378.5)	↓	-	-	-	-
	Batyl alcohol (UM:205)	-	-	-	-	0.857143	202469.9 (14627.4-857211.2)	26158.3 (17772.8-34543.8)	↓	-	-	-	-
	Dodecanamide (UM:59)	-	-	-	-	0.857143	2447067.6 (411792.5-6609731.3)	528358.8 (138894.9-917822.8)	↓	-	-	-	-
	Glycidyl palmitate (UM:98)	-	-	-	-	0.714286	279.9 (279.9-52202.4)	279.9 (279.9-279.9)	↓	-	-	-	-
	Hexacosane (UM:57)	-	-	-	-	1	6968.7 (2075.8-176820.8)	256 (256-256)	↓	-	-	-	-
	Octadecanamide (UM:59)	0.654304	363668.4 (908.6-12255785.3)	20215.1 (908.6-2101122.8)	↓	1	1341501.3 (41518-2332673.1)	15102.1 (14008.2-16196.1)	↓	-	-	-	-
	Oleamide (UM:144)	0.664835	48638 (189.2-3396810.9)	5006.5 (189.2-1123142.2)	↓	0.642857	32830.7 (189.2-683377.4)	24015.3 (189.2-47841.5)	↓	0.662338	50634.8 (189.2-3396810.9)	5006.5 (189.2-1123142.2)	↓
	Palmitaldehyde, dibutyl acetal (UM:57)	0.672161	11039.9 (464.9-594306.1)	464.9 (464.9-368637.6)	↓	0.785714	98455.5 (841.9-169843.8)	841.9 (841.9-841.9)	↓	0.644628	9956.5 (841.9-701767.6)	841.9 (841.9-471038.5)	↓
	Palmitelaidic acid (UM:129)	0.668498	8668 (275.5-226051.1)	1856 (275.5-62203.8)	↓	-	-	-	-	0.675915	9100.8 (275.5-226051.1)	1856 (275.5-62203.8)	↓
	Palmitic Acid (UM:117)	0.652015	2498486.6 (347701.6-18492094.2)	1859941.7 (485676.1-6682018.9)	↓	-	-	-	-	0.641086	2494795.4 (347701.6-14711074.5)	1859941.7 (485676.1-6682018.9)	↓
	Palmitic Acid (UM:174)	-	-	-	-	0.642857	92478.5 (119.1-513152.1)	39004.4 (401.7-77607.1)	↓	-	-	-	-
	Palmitoleamide (UM:59)	-	-	-	-	0.892857	156292.5 (1189.9-3051360.6)	10068.9 (1189.9-18947.8)	↓	-	-	-	-
	Phosphorylethanolamine (UM:172)	-	-	-	-	0.857143	79446.5 (3657.1-346391.3)	11857.3 (443.2-23271.4)	↓	-	-	-	-
	Propanetriol (Glycerol) (UM:219)	-	-	-	-	-	-	-	-	0.690083	21169.6 (476.8-391019.5)	6442.1 (476.8-66031.4)	↓
	1-Tetradecanol (UM:271)	-	-	-	-	0.714286	134.1 (134.1-33198.1)	134.1 (134.1-134.1)	↓	-	-	-	-
	10-Pentadecen-1-ol, (Z)- (UM:174)	-	-	-	-	0.785714	9068.2 (24.2-17285.1)	1460 (24.2-2895.8)	↓	-	-	-	-
	1-Hexadecanol (UM:299)	-	-	-	-	0.714286	66008.7 (2957.6-143906.1)	22546.3 (18875.5-26217.1)	↓	-	-	-	-
	1-Octadecanol (UM:327)	-	-	-	-	0.714286	51774 (10478.5-83753.8)	29784.8 (23180.6-36389)	↓	-	-	-	-
	7,10,13,16-Docosatetraenoic acid, (Z)- (UM:80)	-	-	-	-	0.857143	76213.7 (3165.6-578649.7)	16912.2 (3160.6-30663.8)	↓	-	-	-	-
	Oleamide (UM:59)	-	-	-	-	0.857143	48075.2 (926.9-352819)	6107.1 (6080.4-6133.7)	↓	-	-	-	-
	Oleic acid nitrile (UM:122)	-	-	-	-	0.785714	7737.9 (38.3-30250.4)	127 (38.3-215.7)	↓	-	-	-	-
Amino Acid related	á-Alanine (UM:174)	-	-	-	-	0.75	28256.7 (449.6-86365.3)	12677.4 (449.6-24905.1)	↓	-	-	-	-
	DL-Phenylalanine (UM:120)	-	-	-	-	0.785714	1726263.6 (481140-5265601.9)	1006470.9 (330944.5-1681997.4)	↓	-	-	-	-
	Glycine (UM:102)	0.75641	309621.5 (1538.1-7778019.5)	44359.3 (1538.1-339880.2)	↓	-	-	-	-	0.794569	423556.4 (1538.1-7778019.5)	35744.1 (1538.1-339880.2)	↓
	L-Alanine (UM:116)	-	-	-	-	0.714286	1171058.5 (106997.9-28873066.1)	560140 (149639.2-970640.8)	↓	-	-	-	-
	Homoserine (UM:218)	-	-	-	-	0.714286	18510.4 (474.7-50815.2)	4774.3 (2868.5-6680.1)	↓	-	-	-	-
	L-Isoserine ester (UM:174)	-	-	-	-	0.642857	384.5 (384.5-76700.7)	384.5 (384.5-384.5)	↓	-	-	-	-
	L-Leucine (UM:158)	-	-	-	-	0.714286	11968503.8 (773806.8-46678576.8)	9713467.6 (372175.7-19054759.4)	↓	-	-	-	-
	L-Ornithine (UM:142)	0.653846	2268505.5 (16829.6-13361488.8)	1445925.1 (3365.9-7722269.6)	↓	0.642857	2394581.4 (170288.5-4748743)	1792192.1 (323138-3261246.2)	↓	0.654073	2184796.7 (16829.6-13361488.8)	1445925.1 (3365.9-7722269.6)	↓
	L-Proline (UM:142)	0.675824	3557866.9 (105415.8-39400789.5)	1729094.4 (1828.4-7338022.2)	↓	-	-	-	-	0.687131	4163073.8 (105415.8-39400789.5)	2066746.9 (1828.4-7338022.2)	↓
	L-Proline, ethyl ester (UM:70)	0.641484	21254.5 (981.8-603614.3)	981.8 (981.8-220871.3)	↓	-	-	-	-	0.671783	21119.9 (981.8-603614.3)	981.8 (981.8-179621.2)	↓
	L-Proline, propyl ester (UM:70)	-	-	-	-	0.642857	11665.3 (1276.1-30317.2)	6527 (1276.1-11778)	↓	-	-	-	-
	L-Threonine (UM:131)	-	-	-	-	0.714286	339.8 (339.8-201212.3)	339.8 (339.8-339.8)	↓	-	-	-	-
	L-Threonine (UM:219)	-	-	-	-	0.642857	702892.5 (80093.1-3000085.1)	779837.1 (45344.3-1514329.9)	↑	-	-	-	-
	L-Tryptophan (UM:202)	-	-	-	-	-	-	-	-	0.646989	151226.3 (532.9-16590822.1)	25980.1 (532.9-1995821)	↓
	L-Valine (UM:144)	0.679487	1051526.9 (24183.1-11895648.9)	189546.4 (4139.8-12735008.7)	↓	0.785714	868038.4 (152003.5-11748107.9)	467573.3 (140587.5-794559.1)	↓	0.671783	1109552.6 (24183.1-11895648.9)	189546.4 (4139.8-12735008.7)	↓
	L-Valyl-L-leucine (UM:72)	-	-	-	-	0.642857	356332.6 (10771.5-2024754.5)	696860.5 (1153.9-1392567.1)	↑	-	-	-	-
	Leucylleucine (UM:86)	-	-	-	-	0.642857	479983.5 (187228.9-3034153)	833705.5 (789.4-1666621.6)	↑	-	-	-	-
	Tyrosine (UM:179)	-	-	-	-	0.642857	4428910.4 (857531-16776665.1)	2310014.8 (113279.3-4506750.3)	↓	-	-	-	-
	Serine (UM:204)	0.657509	2281844.6 (47933.6-25466101.8)	820584.2 (1475.3-12096297.7)	↓	-	-	-	-	0.675325	2526986.2 (47933.6-25466101.8)	820584.2 (1475.3-12096297.7)	↓
	Valylglycine (UM:72)	-	-	-	-	0.642857	138870.9 (48417.4-884252.3)	297886.7 (10660-585113.5)	↑	-	-	-	-
	DL-Ornithine (UM:174)	0.685897	811926.7 (22236.8-9962510.6)	507822 (3513.4-3110583.6)	↓	0.785714	1094242.1 (154580.4-8826602.9)	299890.6 (37823.9-561957.4)	↓	0.663518	789298.6 (22236.8-9962510.6)	507822 (3513.4-3110583.6)	↓
	2-Aminobutanoic acid (UM:130)	-	-	-	-	0.678571	6984.6 (408.8-72955.3)	3580.2 (408.8-6751.7)	↓	-	-	-	-
	4-Coumaric acid (UM:293)	0.675824	2618.5 (222.4-31981.2)	222.4 (222.4-6639.5)	↓	0.785714	2007.2 (222.4-4533.9)	222.4 (222.4-222.4)	↓	0.651712	2709.7 (222.4-31981.2)	222.4 (222.4-6639.5)	↓
	2-Hydroxyisocaproic acid (UM:159)	-	-	-	-	0.714286	34119.3 (268.6-462394)	6283.9 (5205.2-7362.6)	↓	-	-	-	-
	2-Aminomalonic acid (UM:218)	0.668498	195976.2 (600.5-2257591.5)	105348.9 (8152.1-716078.1)	↓	0.642857	56603.8 (20663.3-1604293.4)	44462.9 (31542.4-57383.4)	↓	0.655254	221865.7 (600.5-2257591.5)	113660.2 (8152.1-716078.1)	↓
	2-Ketoisocaproic acid (UM:200)	-	-	-	-	-	-	-	-	0.654073	2333.4 (0.1-279642)	0.1 (0.1-21638.1)	↓
	gamma-Hydroxybutanoic acid (GHB) (UM:233)	-	-	-	-	1	12398 (1666.1-49068.3)	771.8 (19.3-1524.2)	↓	-	-	-	-
	5-Aminovaleric acid (UM:174)	-	-	-	-	0.785714	1609674.7 (180248.8-10125428.8)	707727.3 (74680.8-1340773.7)	↓	-	-	-	-
	L-Aspartic acid (UM:116)	-	-	-	-	0.642857	89.8 (89.8-97578.6)	89.8 (89.8-89.8)	↓	-	-	-	-
	L-Glutamic acid ester (UM:84)	-	-	-	-	0.642857	1007654.1 (28061.9-4192729.1)	881490.1 (286760.6-1476219.5)	↓	-	-	-	-
	N-à-Acetyl-L-Lysine (UM:174)	0.686813	31832.4 (395.4-2686775.3)	9498.8 (395.4-117240.3)	↓	0.642857	55404.5 (2928.1-148330.5)	27510.8 (17507.6-37514)	↓	0.713105	27342.7 (395.4-2686775.3)	7874.5 (395.4-117240.3)	↓
	Niacin (UM:180)	-	-	-	-	0.642857	35117.7 (505.7-188646.4)	20170.2 (3981.5-36359)	↓	-	-	-	-
	Pipecolic acid (UM:156)	-	-	-	-	0.642857	3377113.2 (693329.9-13489375.1)	3586771.7 (643344.2-6530199.2)	↑	-	-	-	-
	Pyroglutamic acid (UM:84)	-	-	-	-	0.785714	624103.4 (190389.2-13089714.5)	268436.3 (207035.2-329837.4)	↓	-	-	-	-
	Cyclo-Val-Pro-diketopiperazine (UM:154)	-	-	-	-	0.785714	56113.9 (393.1-172053.3)	6145.4 (393.1-11897.6)	↓	-	-	-	-
	5-Oxoproline (UM:156)	-	-	-	-	0.857143	30621.4 (998.4-169010.6)	10111.4 (9297.2-10925.5)	↓	-	-	-	-
Organic compound related	Fumaric Acid (UM:245)	-	-	-	-	0.785714	25793.7 (7804.8-51847.3)	15473 (7561.1-23384.9)	↓	-	-	-	-
	4-Hydroxyphenyllactic acid (UM:179)	-	-	-	-	0.785714	342301.7 (36887.1-1276309.6)	140496 (73642.9-207349)	↓	-	-	-	-
	Orotic Acid (UM:254)	-	-	-	-	-	-	-	-	0.64817	36621.4 (270.1-401698.1)	12360.7 (270.1-1083796.4)	↓
	Citric acid (UM:273)	-	-	-	-	0.714286	260074.4 (34670.7-2058233.8)	149031.5 (69190.7-228872.2)	↓	-	-	-	-
	Ethanolamine (UM:174)	0.645604	780645.8 (13092.1-12643380.6)	289957 (618.8-10914663.4)	↓	0.714286	772911.1 (484305.3-3598747.9)	605960.9 (289957-921964.7)	↓	0.646989	788380.4 (13092.1-12643380.6)	269290.4 (618.8-10914663.4)	↓
	Ethanolamine (UM:73)	-	-	-	-	0.714286	5516310.7 (59377.8-22099346.1)	1480803.7 (627110-2334497.3)	↓	-	-	-	-
	Hydantoin (UM:202)	-	-	-	-	0.714286	2830.4 (105.4-7554.1)	1422.5 (105.4-2739.6)	↓	-	-	-	-
	Hydracrylic acid (UM:177)	-	-	-	-	0.785714	4203 (85.9-25764.8)	1673.1 (85.9-3260.2)	↓	-	-	-	-
	Lactic Acid (UM:117)	-	-	-	-	0.821429	7887714.3 (781.4-28599218.9)	1346750.7 (781.4-2692720)	↓	-	-	-	-
	Lactic Acid (UM:73)	-	-	-	-	0.642857	1679670.8 (4300.1-13354789.8)	1051381.2 (4300.1-2098462.2)	↓	-	-	-	-
	Parabanic acid (UM:100)	-	-	-	-	0.642857	66261.1 (1073.9-517686.7)	45040.8 (1073.9-89007.6)	↓	-	-	-	-
	Parabanic acid (UM:243)	0.680403	20502 (106.3-304215.1)	793.2 (106.3-91049.4)	↓	0.75	23191.2 (106.3-67434)	8985.8 (106.3-17865.3)	↓	0.672963	20406.5 (106.3-304215.1)	793.2 (106.3-91049.4)	↓
	Phthalic acid, butyl 3-methylbutyl ester (UM:149)	-	-	-	-	0.642857	19928.6 (5826.4-54857.3)	15934 (910.5-30957.5)	↓	-	-	-	-
	Pyrazine, 3,6-dihydro-2,5-bis-(trimethylsiloxy)- (UM:258)	0.665293	21657.6 (445.5-879889.5)	445.5 (445.5-119806.3)	↓	-	-	-	-	0.68536	20504.7 (445.5-879889.5)	445.5 (445.5-119806.3)	↓
	Tetradecanal, O-methyloxime (UM:86)	-	-	-	-	0.785714	8220.2 (338.6-33655.1)	338.6 (338.6-338.6)	↓	-	-	-	-
	Urea (UM:189)	-	-	-	-	-	-	-	-	0.652893	78771.5 (373.4-36430709.9)	373.4 (373.4-1317631.4)	↓
	2,5-Bis((trimethylsilyl)oxy)pyrazine (UM:241)	0.644689	5468.1 (326.5-156806.3)	2609.3 (326.5-45226.9)	↓	0.785714	4193.4 (326.5-6664.7)	2574 (1632.3-3515.7)	↓	0.644628	6476.1 (326.5-156806.3)	2609.3 (326.5-45226.9)	↓
	3-Methylpiperazine-2,5-dione, (R)- (UM:257)	-	-	-	-	-	-	-	-	0.651712	8695.7 (241.8-523915.2)	3452.7 (241.8-92253.2)	↓
	5,10-Diethoxy-2,3,7,8-tetrahydro-1H,6H-dipyrrolo[1,2-a:1',2'-d]pyrazine (UM:70)	-	-	-	-	0.714286	1611784.9 (115128.3-4786469.8)	850677.9 (59272.4-1642083.3)	↓	-	-	-	-
Other	4-Hydroxybenzoic acid (UM:267)	-	-	-	-	0.642857	9132.7 (309.6-128781.6)	7355.3 (6221.9-8488.6)	↓	-	-	-	-
	Ammelide (UM:171)	-	-	-	-	0.821429	6392.1 (379.7-12060)	2344.7 (379.7-4309.6)	↓	-	-	-	-
	Benzoic Acid (UM:179)	-	-	-	-	0.714286	20214.1 (3851.8-122542)	9230.1 (5004.9-13455.2)	↓	-	-	-	-
	Butylated Hydroxytoluene (UM:277)	-	-	-	-	0.714286	302.1 (302.1-117629.1)	302.1 (302.1-302.1)	↓	-	-	-	-
	Cyclohexanone (UM:55)	0.641941	23733.4 (1149.6-441687.3)	5747.8 (1149.6-139943.2)	↓	0.714286	33591.8 (1149.6-63719.2)	12288.7 (1149.6-23427.8)	↓	-	-	-	-
	Decanal, O-methyloxime (UM:73)	-	-	-	-	0.857143	138115.9 (1320.5-592927.1)	1320.5 (1320.5-1320.5)	↓	-	-	-	-
	Decanamide, N-(2-hydroxyethyl)- (UM:85)	0.684066	167744.1 (536.6-21464316.4)	30780 (536.6-2720630.1)	↓	0.785714	104532.1 (536.6-594623.7)	18244.5 (5440.1-31048.9)	↓	0.659386	170412.2 (536.6-21464316.4)	30780 (536.6-2720630.1)	↓
	Dibutyl phthalate (UM:149)	-	-	-	-	0.857143	104219.8 (69499.5-263419.2)	74556.2 (60664.9-88447.5)	↓	-	-	-	-
	Ethylone (UM:144)	0.664377	38868.6 (500.1-2587145)	13125.2 (500.1-345948.3)	↓	0.678571	70197.5 (500.1-218271.6)	39375.2 (500.1-78250.4)	↓	0.668241	38784 (500.1-2587145)	13125.2 (500.1-345948.3)	↓
	Ethylphosphonic acid (UM:211)	0.700092	165346.2 (905.9-28081819.7)	40861.2 (905.9-6150394.2)	↓	-	-	-	-	0.715466	186635.7 (905.9-28081819.7)	40861.2 (4529.7-6150394.2)	↓
	Hexadecane-1,2-diol (UM:357)	-	-	-	-	0.642857	1206.6 (0.2-53480.3)	97.2 (41-153.3)	↓	-	-	-	-
	Hexatriacontane (UM:57)	-	-	-	-	0.857143	13518.5 (496.5-2425628.9)	496.5 (496.5-496.5)	↓	-	-	-	-
	Oxazole, 2-(8Z)-8-heptadecen-1-yl-4,5-dihydro- (UM:98)	0.684066	10563.5 (402.2-1883095.8)	402.2 (402.2-479936.2)	↓	0.714286	402.2 (402.2-71756.9)	402.2 (402.2-402.2)	↓	0.658796	11042.9 (402.2-1883095.8)	402.2 (402.2-479936.2)	↓
	Phosphoric acid (UM:243)	-	-	-	-	0.857143	18522.5 (3369.7-152983.1)	3900.1 (391.9-7408.3)	↓	-	-	-	-
	Pseudo uridine (UM:217)	-	-	-	-	0.642857	110948.4 (9679.3-197651.2)	49090.5 (24037.8-74143.2)	↓	-	-	-	-
	2'-Deoxyinosine (UM:209)	-	-	-	-	-	-	-	-	0.640496	178380.7 (406.3-3547147.6)	71927.2 (406.3-1130597)	↓
	Purine (UM:353)	-	-	-	-	0.642857	758761.6 (424.9-5693034.8)	578487.1 (102997.9-1053976.3)	↓	-	-	-	-
	Hypoxanthine (UM:265)	-	-	-	-	0.714286	1741796.1 (363085.4-6216306.2)	1055754.8 (7258.6-2104251)	↓	-	-	-	-
	2,4,7,9-Tetramethyl-5-decyne-4,7-diol (UM:313)	-	-	-	-	0.642857	329.1 (329.1-21370.1)	329.1 (329.1-329.1)	↓	-	-	-	-
	2,5-Dimethoxy-4-(n)-propylphenethylamine (UM:174)	0.654762	30378.8 (476.2-926607.7)	6709.6 (476.2-270393.6)	↓	0.678571	19085.8 (476.2-84880.2)	19384.5 (476.2-38292.8)	↑	0.645809	31018.4 (476.2-926607.7)	6709.6 (476.2-270393.6)	↓
	2-Hexadecanone (UM:58)	-	-	-	-	0.642857	5469.3 (433.5-34145.8)	5038.1 (433.5-9642.8)	↓	0.644628	5280.2 (433.5-146629.8)	433.5 (433.5-53031.9)	↓
	3-Chloroamphetamine (UM:116)	0.64652	20066.1 (514.6-557496.7)	514.6 (514.6-157983.3)	↓	0.714286	53646 (514.6-166640)	24065.8 (514.6-47617.1)	↓	0.655844	17687.5 (514.6-557496.7)	514.6 (514.6-157983.3)	↓
Unannotated	Analyte 1022 (UM:170)	-	-	-	-	-	-	-	-	0.655254	2814.5 (352.7-126388.1)	352.7 (352.7-14810.4)	↓
	Analyte 1034 (UM:171)	0.648352	7681.3 (379.6-116013.6)	2419.1 (379.6-187842.3)	↓	-	-	-	-	-	-	-	-
	Analyte 1034 (UM:171)	-	-	-	-	0.821429	10284.9 (379.6-12228.6)	3140.2 (379.6-5900.7)	↓	-	-	-	-
	Analyte 1043 (UM:154)	-	-	-	-	0.642857	4805.4 (212.3-7357.8)	2642.6 (212.3-5072.9)	↓	-	-	-	-
	Analyte 1068 (UM:311)	-	-	-	-	0.785714	1564.8 (72.2-7531.2)	72.2 (72.2-72.2)	↓	-	-	-	-
	Analyte 1069 (UM:117)	-	-	-	-	0.75	9505.4 (615.5-14837.3)	4940.6 (615.5-9265.7)	↓	-	-	-	-
	Analyte 1074 (UM:116)	-	-	-	-	0.785714	108792.5 (268.4-600988.6)	50312.2 (23057.6-77566.8)	↓	-	-	-	-
	Analyte 1098 (UM:269)	-	-	-	-	0.785714	3224.5 (31.2-34280)	31.2 (31.2-31.2)	↓	-	-	-	-
	Analyte 1154 (UM:269)	-	-	-	-	0.642857	42747.6 (203.5-65763.5)	25142.9 (203.5-50082.4)	↓	-	-	-	-
	Analyte 1161 (UM:206)	-	-	-	-	0.714286	32928 (547.2-72656.9)	10782.8 (547.2-21018.5)	↓	-	-	-	-
	Analyte 1178 (UM:314)	-	-	-	-	0.857143	166553.3 (7869.2-474183.1)	26629.7 (672.2-52587.1)	↓	-	-	-	-
	Analyte 1184 (UM:155)	0.662546	8487.9 (601-46250937.6)	601 (601-49577.9)	↓	-	-	-	-	0.68477	8924 (601-46250937.6)	601 (601-49577.9)	↓
	Analyte 1207 (UM:162)	-	-	-	-	0.714286	4416.1 (312.3-101091.9)	1482.3 (312.3-2652.3)	↓	-	-	-	-
	Analyte 1209 (UM:245)	-	-	-	-	0.821429	21300.8 (131.3-56746.2)	2230.2 (131.3-4329.2)	↓	-	-	-	-
	Analyte 121 (UM:133)	-	-	-	-	-	-	-	-	0.667651	46438.3 (447.3-901799.3)	9997.7 (447.3-412427.1)	↓
	Analyte 1264 (UM:243)	-	-	-	-	0.642857	4090.2 (400.4-12196.3)	2867.4 (400.4-5334.4)	↓	-	-	-	-
	Analyte 1273 (UM:283)	-	-	-	-	0.857143	3590.7 (91.3-30326.2)	91.3 (91.3-91.3)	↓	-	-	-	-
	Analyte 1274 (UM:244)	-	-	-	-	0.785714	31339.4 (5757.7-89197.6)	17455.5 (4307.3-30603.6)	↓	-	-	-	-
	Analyte 1308 (UM:243)	-	-	-	-	0.857143	10487 (61.1-56021.8)	61.1 (61.1-61.1)	↓	-	-	-	-
	Analyte 1382 (UM:313)	0.642857	2539.7 (311.8-28966.2)	311.8 (311.8-29169.9)	↓	0.785714	2193.7 (311.8-23035.1)	311.8 (311.8-311.8)	↓	-	-	-	-
	Analyte 1388 (UM:84)	-	-	-	-	0.714286	544.4 (544.4-31258.6)	544.4 (544.4-544.4)	↓	-	-	-	-
	Analyte 1423 (UM:153)	-	-	-	-	0.642857	6549.2 (3176.4-15857.6)	5333.3 (4074.6-6592.1)	↓	-	-	-	-
	Analyte 1429 (UM:211)	-	-	-	-	0.642857	9268.8 (655.7-529080.7)	20592.9 (655.7-40530.2)	↑	-	-	-	-
	Analyte 1483 (UM:120)	-	-	-	-	0.785714	5622.9 (447.6-14672)	2352 (447.6-4256.4)	↓	-	-	-	-
	Analyte 1506 (UM:120)	-	-	-	-	0.678571	3923.3 (313.9-13546.3)	2274.4 (313.9-4234.9)	↓	-	-	-	-
	Analyte 1534 (UM:246)	-	-	-	-	0.642857	758049.9 (1801.3-10049384.4)	595702.8 (1801.3-1189604.3)	↓	-	-	-	-
	Analyte 1538 (UM:155)	-	-	-	-	0.642857	89.3 (89.3-44051.7)	89.3 (89.3-89.3)	↓	-	-	-	-
	Analyte 1587 (UM:271)	-	-	-	-	0.642857	7529.5 (394-51245.2)	5017 (394-9640)	↓	-	-	-	-
	Analyte 1601 (UM:144)	-	-	-	-	0.714286	36787.5 (455-86728.1)	14914.7 (455-29374.4)	↓	-	-	-	-
	Analyte 1603 (UM:316)	-	-	-	-	0.678571	4721.7 (165.9-5782.8)	1624.9 (165.9-3083.8)	↓	-	-	-	-
	Analyte 1623 (UM:211)	0.673993	10336.9 (979.2-616654.8)	979.2 (979.2-150692.3)	↓	0.785714	6141 (979.2-178963.1)	979.2 (979.2-979.2)	↓	0.657615	12169.2 (979.2-616654.8)	979.2 (979.2-150692.3)	↓
	Analyte 1639 (UM:240)	-	-	-	-	0.678571	19930.9 (427.1-50076.9)	3018.8 (427.1-5610.5)	↓	-	-	-	-
	Analyte 1645 (UM:173)	0.669414	27939.5 (603.2-1182931)	603.2 (603.2-195013.7)	↓	-	-	-	-	0.680047	27724.9 (603.2-1182931)	603.2 (603.2-195013.7)	↓
	Analyte 1673 (UM:155)	-	-	-	-	0.785714	21207.7 (5281.2-72494.4)	9391.5 (5609.5-13173.4)	↓	-	-	-	-
	Analyte 169 (UM:188)	0.653846	1417.3 (402.9-359801.3)	402.9 (402.9-375852.4)	↓	0.714286	402.9 (402.9-34664.6)	402.9 (402.9-402.9)	↓	-	-	-	-
	Analyte 1700 (UM:239)	-	-	-	-	0.642857	4873.3 (2779.7-14170.5)	4173.8 (2381.2-5966.5)	↓	-	-	-	-
	Analyte 1759 (UM:205)	-	-	-	-	0.678571	9377.8 (642.2-94085.8)	9643.5 (642.2-18644.8)	↑	-	-	-	-
	Analyte 1776 (UM:182)	-	-	-	-	0.785714	32480.7 (5379.9-201511.8)	22112.3 (14235.5-29989.1)	↓	-	-	-	-
	Analyte 1787 (UM:235)	-	-	-	-	0.714286	4803.4 (241.2-20931.6)	2475.9 (241.2-4710.6)	↓	-	-	-	-
	Analyte 1834 (UM:102)	0.666209	10222.6 (382.8-756573.5)	382.8 (382.8-102179.6)	↓	0.75	35724.2 (382.8-325331.2)	4262.7 (382.8-8142.5)	↓	0.656434	9654.5 (382.8-756573.5)	382.8 (382.8-102179.6)	↓
	Analyte 1866 (UM:221)	-	-	-	-	0.642857	16589.6 (10115.9-56048.3)	15411.9 (9304.6-21519.3)	↓	-	-	-	-
	Analyte 1871 (UM:279)	-	-	-	-	0.642857	5880.9 (393-16609.9)	4384.4 (2357.9-6411)	↓	-	-	-	-
	Analyte 1927 (UM:257)	-	-	-	-	0.928571	4798.8 (201-11014)	201 (201-201)	↓	-	-	-	-
	Analyte 1949 (UM:308)	-	-	-	-	0.785714	11303.2 (4611.2-27904.2)	5622.4 (412.1-10832.6)	↓	-	-	-	-
	Analyte 1974 (UM:208)	-	-	-	-	0.714286	6625.7 (228.3-46580.4)	3644.3 (2071.6-5216.9)	↓	-	-	-	-
	Analyte 1979 (UM:313)	-	-	-	-	0.642857	3226.2 (82.2-105079.7)	2757.3 (1704.5-3810)	↓	-	-	-	-
	Analyte 1983 (UM:56)	-	-	-	-	0.714286	192537.2 (1210.5-830432.9)	40098.2 (1210.5-78985.8)	↓	-	-	-	-
	Analyte 2004 (UM:83)	-	-	-	-	0.714286	110.1 (110.1-9279.9)	110.1 (110.1-110.1)	↓	-	-	-	-
	Analyte 2013 (UM:142)	-	-	-	-	0.678571	22548.9 (308.5-63745.8)	6704.8 (308.5-13101.2)	↓	-	-	-	-
	Analyte 2057 (UM:299)	0.667582	434568.1 (48492.9-3394173)	170282.2 (892.5-3505495.5)	↓	0.857143	252471.8 (58941.5-1454933.6)	103441.9 (50622.3-156261.5)	↓	-	-	-	-
	Analyte 2070 (UM:313)	-	-	-	-	-	-	-	-	0.641086	3811 (1.3-440926.3)	1.3 (1.3-178334.6)	↓
	Analyte 2083 (UM:257)	-	-	-	-	0.714286	6899.6 (321.1-8931.9)	3470.4 (321.1-6619.7)	↓	-	-	-	-
	Analyte 2097 (UM:225)	-	-	-	-	0.678571	5698.3 (256.3-24978.7)	2493.6 (256.3-4730.8)	↓	-	-	-	-
	Analyte 210 (UM:132)	0.657509	3106.6 (849.8-834841.7)	849.8 (849.8-267477.5)	↓	0.714286	849.8 (849.8-15814.3)	849.8 (849.8-849.8)	↓	0.651712	20704.8 (849.8-834841.7)	849.8 (849.8-267477.5)	↓
	Analyte 2106 (UM:159)	-	-	-	-	0.75	74581.3 (313.2-789052)	12619.3 (313.2-24925.4)	↓	-	-	-	-
	Analyte 2117 (UM:102)	0.667582	34666.6 (391.9-1725485.7)	5101.9 (391.9-212466.7)	↓	0.714286	41248.4 (3559.7-804529)	9107.2 (4240.2-13974.3)	↓	0.662338	34564.1 (391.9-1725485.7)	5101.9 (391.9-212466.7)	↓
	Analyte 2135 (UM:217)	-	-	-	-	0.678571	14290.9 (409.1-38664.8)	7865.8 (409.1-15322.5)	↓	-	-	-	-
	Analyte 2142 (UM:231)	-	-	-	-	0.678571	3884 (215.3-55515.1)	2014.6 (215.3-3813.9)	↓	-	-	-	-
	Analyte 2169 (UM:238)	-	-	-	-	0.785714	136046.6 (556-365623.8)	60866.5 (46056-75677)	↓	-	-	-	-
	Analyte 2193 (UM:174)	0.647894	3324.8 (309.7-67687.8)	309.7 (309.7-17322.5)	↓	-	-	-	-	0.654073	3341.8 (309.7-67687.8)	309.7 (309.7-17322.5)	↓
	Analyte 2194 (UM:174)	-	-	-	-	0.785714	6038.6 (351.3-13273)	2495.7 (351.3-4640.1)	↓	-	-	-	-
	Analyte 221 (UM:188)	0.723443	17428.3 (177.7-1051036.1)	3059.3 (177.7-580945.3)	↓	0.928571	10520.8 (1163.6-30615.7)	1051.4 (177.7-1925.2)	↓	0.697166	18380.1 (177.7-1051036.1)	5011.8 (177.7-580945.3)	↓
	Analyte 2287 (UM:73)	-	-	-	-	0.642857	667447.6 (93536.7-1702391.4)	420274.5 (98092.7-742456.2)	↓	-	-	-	-
	Analyte 2330 (UM:226)	-	-	-	-	0.678571	10739 (453.1-37934.5)	4093.1 (453.1-7733)	↓	-	-	-	-
	Analyte 2408 (UM:226)	-	-	-	-	0.642857	11702.3 (198-115981)	13674.5 (198-27151.1)	↑	-	-	-	-
	Analyte 2411 (UM:221)	-	-	-	-	0.642857	20261.3 (7269.7-93334.7)	18023.3 (6435.3-29611.4)	↓	-	-	-	-
	Analyte 2490 (UM:188)	-	-	-	-	0.821429	18192.2 (384.5-30079.6)	4083.6 (384.5-7782.7)	↓	-	-	-	-
	Analyte 2498 (UM:252)	-	-	-	-	0.714286	20009.5 (202.9-56164.5)	7851.4 (202.9-15499.9)	↓	-	-	-	-
	Analyte 264 (UM:227)	-	-	-	-	-	-	-	-	0.645809	6452.8 (345.5-486681)	345.5 (345.5-41941.1)	↓
	Analyte 2686 (UM:243)	0.679945	10973.8 (254-493794.7)	3311.1 (254-184714.8)	↓	0.642857	14244.8 (254-93946)	10831.9 (254-21409.9)	↓	0.687131	10657.4 (254-493794.7)	3311.1 (254-184714.8)	↓
	Analyte 2713 (UM:307)	0.641941	2251.8 (293-32132.5)	293 (293-7844.6)	↓	-	-	-	-	0.66706	2166.1 (293-32132.5)	293 (293-7844.6)	↓
	Analyte 2716 (UM:174)	0.641941	1200781.4 (7431.9-9726600.1)	526166.2 (7431.9-2991620)	↓	-	-	-	-	0.646989	1191787.5 (7431.9-9726600.1)	288684.7 (7431.9-2991620)	↓
	Analyte 273 (UM:112)	0.641941	29348.2 (685.4-8334031.1)	685.4 (685.4-937798.6)	↓	-	-	-	-	-	-	-	-
	Analyte 2791 (UM:281)	-	-	-	-	0.714286	120.4 (120.4-18648)	120.4 (120.4-120.4)	↓	-	-	-	-
	Analyte 2852 (UM:174)	-	-	-	-	0.785714	23433.7 (6032-55282.7)	13189.7 (5383.2-20996.2)	↓	-	-	-	-
	Analyte 2922 (UM:217)	-	-	-	-	0.642857	13712 (224.9-50857.7)	7247.2 (224.9-14269.4)	↓	-	-	-	-
	Analyte 2933 (UM:174)	-	-	-	-	0.928571	7721.6 (176.9-89784.5)	176.9 (176.9-176.9)	↓	-	-	-	-
	Analyte 2941 (UM:372)	0.640568	2456.1 (111.9-131783.6)	111.9 (111.9-43898.2)	↓	0.714286	111.9 (111.9-6651.9)	111.9 (111.9-111.9)	↓	-	-	-	-
	Analyte 2989 (UM:226)	-	-	-	-	0.821429	39702.3 (298-216196.7)	5571.7 (298-10845.5)	↓	-	-	-	-
	Analyte 2992 (UM:132)	-	-	-	-	0.642857	90582.6 (24819.4-219798)	84780.7 (630.8-168930.6)	↓	-	-	-	-
	Analyte 3008 (UM:146)	-	-	-	-	0.714286	22876.5 (4535.5-58141.5)	17393.3 (364.2-34422.5)	↓	-	-	-	-
	Analyte 3047 (UM:217)	-	-	-	-	0.785714	15850.7 (670.8-132288.5)	670.8 (670.8-670.8)	↓	-	-	-	-
	Analyte 3100 (UM:393)	0.644231	772.5 (18.5-52716.4)	18.5 (18.5-7395.5)	↓	0.785714	6433.8 (18.5-9419.5)	1739.3 (1190.6-2287.9)	↓	0.674144	485.6 (18.5-52716.4)	18.5 (18.5-7395.5)	↓
	Analyte 3114 (UM:160)	-	-	-	-	0.642857	61193.1 (7264.2-158504)	61508.3 (408.7-122607.9)	↑	-	-	-	-
	Analyte 3159 (UM:184)	-	-	-	-	0.714286	18580.5 (2439.8-300584.4)	10953.1 (300-21606.3)	↓	-	-	-	-
	Analyte 3161 (UM:131)	-	-	-	-	0.714286	27827.4 (477.8-256178.7)	5214.8 (477.8-9951.7)	↓	-	-	-	-
	Analyte 3243 (UM:323)	-	-	-	-	0.75	8358.6 (275.2-45201.8)	3773.5 (275.2-7271.8)	↓	-	-	-	-
	Analyte 3270 (UM:355)	0.662546	2518.9 (202.2-14327.2)	1157.4 (202.2-14546.1)	↓	0.785714	2002.4 (202.2-14327.2)	679.8 (202.2-1157.4)	↓	-	-	-	-
	Analyte 3273 (UM:174)	0.653388	24702.7 (350-489575.5)	5531.9 (350-88724.9)	↓	0.642857	30889.4 (350-48936.7)	19499.3 (7867.4-31131.2)	↓	0.672963	24062.4 (350-489575.5)	3039 (350-88724.9)	↓
	Analyte 3280 (UM:117)	-	-	-	-	0.857143	3439.9 (293.8-98448.2)	293.8 (293.8-293.8)	↓	-	-	-	-
	Analyte 3299 (UM:156)	-	-	-	-	-	-	-	-	0.657615	104138.6 (545.9-12874720.2)	11176 (545.9-2073483)	↓
	Analyte 3338 (UM:120)	-	-	-	-	-	-	-	-	0.64817	5201 (286.5-512472.1)	286.5 (286.5-42811.3)	↓
	Analyte 3377 (UM:174)	-	-	-	-	0.714286	39330.9 (21997.8-192447)	40974.9 (20904-61045.7)	↑	-	-	-	-
	Analyte 3390 (UM:197)	-	-	-	-	0.642857	2274.9 (25.9-3920.1)	1156.4 (25.9-2286.8)	↓	-	-	-	-
	Analyte 3418 (UM:174)	0.643773	15203.7 (205.6-631144.2)	205.6 (205.6-124547)	↓	-	-	-	-	0.659976	14510.9 (205.6-631144.2)	205.6 (205.6-124547)	↓
	Analyte 3433 (UM:131)	-	-	-	-	0.678571	11545.4 (357.6-32807.2)	8358.2 (357.6-16358.9)	↓	-	-	-	-
	Analyte 3439 (UM:341)	-	-	-	-	0.642857	3517.4 (131.2-15022.1)	2284.2 (131.2-4437.2)	↓	-	-	-	-
	Analyte 3485 (UM:240)	-	-	-	-	0.785714	2537.4 (59.9-4338.6)	59.9 (59.9-59.9)	↓	-	-	-	-
	Analyte 3536 (UM:174)	-	-	-	-	-	-	-	-	0.646989	16532 (432.5-172295.5)	6924 (432.5-58407.4)	↓
	Analyte 3545 (UM:156)	0.657051	85467.6 (687-5543594)	17226.2 (687-1305229.2)	↓	0.642857	50034.9 (687-409731.6)	28390.7 (687-56094.3)	↓	0.646989	87168.4 (687-5543594)	17226.2 (687-1305229.2)	↓
	Analyte 3574 (UM:348)	-	-	-	-	0.678571	11.4 (0-199.2)	0 (0-0.1)	↓	-	-	-	-
	Analyte 3641 (UM:227)	0.641026	180981.7 (248.3-2713921.8)	52284.6 (3494.5-1937443.2)	↓	1	44985.9 (17460.4-993749.9)	9336.2 (7016.3-11656.1)	↓	-	-	-	-
	Analyte 3656 (UM:217)	0.643773	1290 (52.3-77102.6)	52.3 (52.3-18183.5)	↓	-	-	-	-	0.652302	1496.3 (52.3-77102.6)	52.3 (52.3-18183.5)	↓
	Analyte 3734 (UM:196)	-	-	-	-	0.642857	38432.3 (477.9-235079.5)	32873.3 (6049.6-59696.9)	↓	-	-	-	-
	Analyte 3755 (UM:211)	0.641941	2981.5 (87.9-196162)	87.9 (87.9-107382.4)	↓	0.785714	1378.8 (87.9-20733.8)	87.9 (87.9-87.9)	↓	-	-	-	-
	Analyte 3833 (UM:221)	-	-	-	-	0.714286	19659.6 (5931.1-115891.8)	12965.9 (4304.1-21627.6)	↓	-	-	-	-
	Analyte 3851 (UM:98)	-	-	-	-	0.714286	427.3 (427.3-14254.7)	427.3 (427.3-427.3)	↓	-	-	-	-
	Analyte 3861 (UM:117)	0.651557	3639.9 (217.3-130682.4)	217.3 (217.3-21426.5)	↓	-	-	-	-	0.662338	3675.2 (217.3-130682.4)	217.3 (217.3-21426.5)	↓
	Analyte 3908 (UM:117)	-	-	-	-	0.892857	14551.1 (482.6-88524.3)	1747.7 (482.6-3012.7)	↓	-	-	-	-
	Analyte 3909 (UM:286)	-	-	-	-	0.785714	60145 (4843.5-566278.2)	16689 (8098.6-25279.3)	↓	-	-	-	-
	Analyte 3913 (UM:315)	0.650183	9425.9 (91.5-633405.9)	2859.8 (91.5-340437.2)	↓	0.857143	1647.6 (91.5-67998.5)	91.5 (91.5-91.5)	↓	-	-	-	-
	Analyte 3932 (UM:355)	-	-	-	-	0.785714	3431.5 (83.5-5919.9)	912.7 (83.5-1741.9)	↓	-	-	-	-
	Analyte 3935 (UM:271)	-	-	-	-	0.75	29136 (568.4-94039.1)	14568.8 (568.4-28569.2)	↓	-	-	-	-
	Analyte 4000 (UM:99)	-	-	-	-	1	8673.3 (4277.7-180624.6)	2308 (569-4047.1)	↓	-	-	-	-
	Analyte 4029 (UM:117)	-	-	-	-	0.785714	10195.9 (615.2-85458.8)	615.2 (615.2-615.2)	↓	-	-	-	-
	Analyte 4036 (UM:343)	-	-	-	-	0.642857	1083.8 (24-19740.5)	1282 (24-2540)	↑	-	-	-	-
	Analyte 4040 (UM:205)	-	-	-	-	0.785714	2449 (348.2-8448.5)	348.2 (348.2-348.2)	↓	-	-	-	-
	Analyte 4049 (UM:128)	-	-	-	-	0.714286	8644.4 (5.9-148134.5)	3436.4 (5.9-6866.9)	↓	-	-	-	-
	Analyte 4071 (UM:356)	-	-	-	-	0.714286	292513.3 (1689-1010989.8)	318074 (280.9-635867)	↑	-	-	-	-
	Analyte 4100 (UM:175)	-	-	-	-	0.892857	9688.4 (280-238483.4)	1794.2 (280-3308.4)	↓	-	-	-	-
	Analyte 4116 (UM:132)	0.665751	44087.8 (167.9-3063216.5)	10778.9 (167.9-427923.9)	↓	0.928571	19921.5 (167.9-429665.1)	167.9 (167.9-167.9)	↓	-	-	-	-
	Analyte 4117 (UM:73)	-	-	-	-	0.678571	52885.5 (1297.5-550175.7)	53452.3 (1297.5-105607)	↑	-	-	-	-
	Analyte 4119 (UM:117)	-	-	-	-	0.642857	48582.2 (575.1-215893.8)	39233.6 (6037.1-72430)	↓	-	-	-	-
	Analyte 4120 (UM:131)	-	-	-	-	0.714286	105242.5 (347.3-1072725.6)	38924.1 (4273.3-73575)	↓	-	-	-	-
	Analyte 4147 (UM:103)	0.730769	217362.6 (6420.8-2746886.1)	45597.3 (5136-1294905.8)	↓	0.928571	265347.6 (6420.8-859007.4)	10341.5 (5136-15547)	↓	0.687131	205904.6 (6845.2-2746886.1)	53339.9 (6245.2-1294905.8)	↓
	Analyte 4157 (UM:171)	-	-	-	-	0.785714	4288.2 (211.6-6689.6)	1133.5 (211.6-2055.3)	↓	-	-	-	-
	Analyte 4165 (UM:285)	-	-	-	-	0.714286	83298.9 (4275.8-810007)	49821.3 (30076.2-69566.5)	↓	-	-	-	-
	Analyte 4182 (UM:132)	0.667582	7556.8 (129.5-942778.7)	1880.6 (129.5-93261.7)	↓	0.785714	7280.2 (129.5-58669.1)	1921.6 (129.5-3713.6)	↓	0.64817	7833.3 (129.5-942778.7)	1880.6 (129.5-93261.7)	↓
	Analyte 4245 (UM:174)	-	-	-	-	-	-	-	-	0.661157	7553.1 (413.8-600150.6)	413.8 (413.8-93571.5)	↓
	Analyte 4300 (UM:91)	0.677656	4246.8 (20.5-115492.5)	20.5 (20.5-68016.6)	↓	0.928571	8040 (20.5-40812.2)	20.5 (20.5-20.5)	↓	0.641677	3511.3 (20.5-115492.5)	20.5 (20.5-68016.6)	↓
	Analyte 4302 (UM:174)	-	-	-	-	-	-	-	-	0.642267	25229.2 (531.2-1351396)	4898.4 (531.2-388546.2)	↓
	Analyte 4319 (UM:103)	0.690018	5164.6 (671.5-138572)	671.5 (671.5-37265.6)	↓	0.714286	671.5 (671.5-18249.6)	671.5 (671.5-671.5)	↓	0.680638	5207.9 (671.5-138572)	671.5 (671.5-37265.6)	↓
	Analyte 4345 (UM:246)	-	-	-	-	0.785714	1116.2 (109.1-13926.3)	109.1 (109.1-109.1)	↓	-	-	-	-
	Analyte 4392 (UM:221)	-	-	-	-	0.642857	13609.4 (4389.3-127174)	16991.8 (4373.3-29610.3)	↑	-	-	-	-
	Analyte 4396 (UM:73)	-	-	-	-	0.857143	375473.9 (3557.7-530570.7)	107626.5 (47700.5-167552.5)	↓	-	-	-	-
	Analyte 4430 (UM:117)	-	-	-	-	0.785714	5741 (432.2-21200.4)	432.2 (432.2-432.2)	↓	-	-	-	-
	Analyte 4484 (UM:103)	0.705128	18923.5 (562.1-509967.2)	562.1 (562.1-185778.4)	↓	0.857143	29224.5 (562.1-106117.9)	562.1 (562.1-562.1)	↓	0.674144	18408 (562.1-509967.2)	562.1 (562.1-185778.4)	↓
	Analyte 4489 (UM:175)	-	-	-	-	0.928571	22857.1 (357.6-243534.4)	357.6 (357.6-357.6)	↓	-	-	-	-
	Analyte 4507 (UM:217)	-	-	-	-	0.821429	2335.8 (116.6-4768.7)	695 (116.6-1273.4)	↓	-	-	-	-
	Analyte 4514 (UM:373)	-	-	-	-	0.642857	4303.3 (324.9-28877.5)	2440.1 (324.9-4555.3)	↓	-	-	-	-
	Analyte 4517 (UM:103)	-	-	-	-	0.785714	61895.3 (644-641873.3)	644 (644-644)	↓	-	-	-	-
	Analyte 4520 (UM:174)	-	-	-	-	0.785714	5428.2 (200.1-19484.2)	2050.2 (200.1-3900.3)	↓	-	-	-	-
	Analyte 4565 (UM:325)	-	-	-	-	0.714286	149.3 (149.3-7583.7)	149.3 (149.3-149.3)	↓	-	-	-	-
	Analyte 4615 (UM:221)	-	-	-	-	0.642857	14772.9 (5296-125646)	15270.7 (4461.2-26080.2)	↑	-	-	-	-
	Analyte 4625 (UM:217)	-	-	-	-	0.892857	2254 (103.3-4868.2)	728 (103.3-1352.7)	↓	-	-	-	-
	Analyte 4636 (UM:359)	-	-	-	-	0.678571	6164.3 (214.1-29569.3)	2675.1 (214.1-5136.1)	↓	-	-	-	-
	Analyte 4666 (UM:217)	-	-	-	-	0.892857	2229 (164.7-23790.1)	944.7 (164.7-1724.8)	↓	-	-	-	-
	Analyte 4733 (UM:129)	-	-	-	-	0.785714	3108 (371.8-94822.3)	371.8 (371.8-371.8)	↓	-	-	-	-
	Analyte 4734 (UM:103)	-	-	-	-	0.785714	9034.1 (74.5-16286.4)	74.5 (74.5-74.5)	↓	-	-	-	-
	Analyte 4746 (UM:217)	-	-	-	-	0.642857	2168.4 (133.8-3507.2)	1309.7 (133.8-2485.7)	↓	-	-	-	-
	Analyte 4748 (UM:314)	-	-	-	-	0.857143	33700.2 (377.8-50986.3)	377.8 (377.8-377.8)	↓	-	-	-	-
	Analyte 4754 (UM:103)	-	-	-	-	0.785714	13712.4 (348.9-51581.3)	348.9 (348.9-348.9)	↓	-	-	-	-
	Analyte 4762 (UM:117)	-	-	-	-	0.857143	4473.5 (239.3-36314.1)	2645.3 (2227.9-3062.6)	↓	-	-	-	-
	Analyte 4783 (UM:132)	-	-	-	-	0.642857	1708 (610.4-3466.3)	1520.4 (1378.1-1662.7)	↓	-	-	-	-
	Analyte 4811 (UM:243)	0.65293	3875.6 (354.5-238938.4)	354.5 (354.5-115848.6)	↓	0.785714	3914.6 (354.5-31431.4)	354.5 (354.5-354.5)	↓	-	-	-	-
	Analyte 4815 (UM:129)	-	-	-	-	0.678571	4992.6 (285.1-23145.7)	3480.9 (285.1-6676.6)	↓	-	-	-	-
	Analyte 4832 (UM:117)	-	-	-	-	0.857143	4616.4 (1306.9-104080.9)	2851 (2289.8-3412.2)	↓	-	-	-	-
	Analyte 4840 (UM:243)	0.737179	18274.6 (357.8-1662280.3)	357.8 (357.8-408219.7)	↓	0.857143	6226.1 (357.8-115424.7)	357.8 (357.8-357.8)	↓	0.709563	29512.3 (357.8-1662280.3)	357.8 (357.8-408219.7)	↓
	Analyte 4848 (UM:243)	0.729396	72780.5 (300-1518726.5)	4677.3 (300-499746.7)	↓	0.928571	40321.5 (2233-234647.3)	1916.1 (300-3532.2)	↓	0.693034	73485.4 (300-1518726.5)	5279.5 (300-499746.7)	↓
	Analyte 4853 (UM:129)	-	-	-	-	0.678571	5429 (315.4-62193.1)	2947.6 (315.4-5579.7)	↓	-	-	-	-
	Analyte 4872 (UM:217)	-	-	-	-	0.642857	4296.9 (111.9-228078.4)	2753.5 (1993.5-3513.5)	↓	-	-	-	-
	Analyte 4886 (UM:243)	-	-	-	-	0.714286	394.3 (394.3-36171.4)	394.3 (394.3-394.3)	↓	-	-	-	-
	Analyte 4887 (UM:357)	0.645604	4638.7 (236.7-569113.3)	236.7 (236.7-110160.1)	↓	0.785714	3248.1 (236.7-38785.3)	236.7 (236.7-236.7)	↓	-	-	-	-
	Analyte 4898 (UM:361)	-	-	-	-	0.642857	20199.3 (214.7-62298.8)	10371.4 (2908.2-17834.6)	↓	-	-	-	-
	Analyte 4914 (UM:361)	-	-	-	-	0.642857	4199.1 (79.8-40217.5)	3026.5 (79.8-5973.1)	↓	-	-	-	-
	Analyte 4917 (UM:117)	-	-	-	-	0.642857	5622.2 (2028.6-55280.2)	4940.9 (4841.4-5040.3)	↓	-	-	-	-
	Analyte 4928 (UM:103)	-	-	-	-	0.785714	8282.5 (486-15895.2)	486 (486-486)	↓	-	-	-	-
	Analyte 4930 (UM:129)	0.679487	88339.5 (568-2428931.9)	20315.1 (568-847884.5)	↓	0.857143	16106 (4028.1-468396.6)	6642.5 (568-12717.1)	↓	0.656434	89158.7 (568-2428931.9)	26311 (568-847884.5)	↓
	Analyte 4935 (UM:129)	-	-	-	-	0.75	11745.7 (319.8-236118)	2976.5 (319.8-5633.2)	↓	-	-	-	-
	Analyte 4942 (UM:243)	-	-	-	-	0.642857	8114.1 (288.5-504944.9)	5170.8 (1442.6-8899.1)	↓	-	-	-	-
	Analyte 4945 (UM:243)	-	-	-	-	0.642857	4074.2 (425.5-40057.2)	3473.9 (425.5-6522.3)	↓	-	-	-	-
	Analyte 4948 (UM:204)	-	-	-	-	0.714286	4026.5 (186.2-49861.9)	1807.1 (186.2-3428)	↓	-	-	-	-
	Analyte 4965 (UM:243)	0.666667	268.5 (268.5-125505.6)	268.5 (268.5-3121.3)	↓	0.714286	268.5 (268.5-7728.5)	268.5 (268.5-268.5)	↓	0.657615	268.5 (268.5-125505.6)	268.5 (268.5-3121.3)	↓
	Analyte 4991 (UM:117)	-	-	-	-	0.642857	6553.4 (2316.9-23816)	5197.7 (3519.5-6875.9)	↓	-	-	-	-
	Analyte 4999 (UM:243)	0.657509	1819.8 (257.5-68583.6)	257.5 (257.5-8018.7)	↓	0.714286	257.5 (257.5-8597.8)	257.5 (257.5-257.5)	↓	-	-	-	-
	Analyte 5014 (UM:243)	-	-	-	-	0.642857	283.4 (283.4-9489.4)	283.4 (283.4-283.4)	↓	-	-	-	-
	Analyte 5017 (UM:243)	-	-	-	-	0.642857	369.5 (369.5-13629.7)	369.5 (369.5-369.5)	↓	-	-	-	-
	Analyte 5019 (UM:243)	0.641941	5672.6 (306.4-423797.7)	306.4 (306.4-412714.1)	↓	0.857143	9287.6 (306.4-186065.9)	306.4 (306.4-306.4)	↓	-	-	-	-
	Analyte 5021 (UM:117)	0.717949	4319.6 (281-298647.2)	2232.9 (281-9348.6)	↓	-	-	-	-	0.747344	4651.5 (281-298647.2)	2171.9 (281-9348.6)	↓
	Analyte 5025 (UM:243)	-	-	-	-	0.714286	384.6 (384.6-10550.3)	384.6 (384.6-384.6)	↓	-	-	-	-
	Analyte 5026 (UM:243)	0.646062	4343.4 (368.7-384518.5)	368.7 (368.7-46506.3)	↓	0.714286	368.7 (368.7-13447.2)	368.7 (368.7-368.7)	↓	-	-	-	-
	Analyte 5034 (UM:129)	-	-	-	-	0.642857	14193.6 (347.2-154987)	5735.3 (3261.3-8209.4)	↓	-	-	-	-
	Analyte 5037 (UM:315)	0.668956	9576.5 (61.6-241151.9)	61.6 (61.6-139934.4)	↓	0.714286	61.6 (61.6-103450.4)	61.6 (61.6-61.6)	↓	0.651122	10759.1 (61.6-241151.9)	61.6 (61.6-139934.4)	↓
	Analyte 5039 (UM:245)	0.675824	175.9 (3.3-3733.8)	3.3 (3.3-966.9)	↓	0.785714	82.5 (3.3-771.9)	3.3 (3.3-3.3)	↓	0.656434	178.3 (3.3-3733.8)	3.3 (3.3-966.9)	↓
	Analyte 5043 (UM:129)	-	-	-	-	0.642857	9910.2 (386.5-71816)	4450.9 (3386.4-5515.4)	↓	-	-	-	-
	Analyte 5046 (UM:315)	-	-	-	-	0.785714	1028.7 (50.2-25033.9)	50.2 (50.2-50.2)	↓	-	-	-	-
	Analyte 5062 (UM:243)	0.64652	4105.8 (530.1-551431.6)	530.1 (530.1-90779)	↓	0.785714	4102.9 (530.1-79667)	530.1 (530.1-530.1)	↓	-	-	-	-
	Analyte 5088 (UM:217)	0.659799	3029.7 (182.9-142835.2)	182.9 (182.9-25972.8)	↓	-	-	-	-	0.704841	2974.2 (182.9-142835.2)	182.9 (182.9-25972.8)	↓
	Analyte 5093 (UM:117)	-	-	-	-	0.642857	6701.5 (1721.3-32995.3)	4671.9 (2027.1-7316.7)	↓	-	-	-	-
	Analyte 5107 (UM:357)	-	-	-	-	0.714286	212.3 (212.3-9161.2)	212.3 (212.3-212.3)	↓	-	-	-	-
	Analyte 5123 (UM:129)	-	-	-	-	0.642857	5314.6 (263.9-51120.6)	3514.1 (263.9-6764.2)	↓	-	-	-	-
	Analyte 5152 (UM:129)	-	-	-	-	0.642857	382.4 (382.4-17025.9)	382.4 (382.4-382.4)	↓	-	-	-	-
	Analyte 5161 (UM:129)	-	-	-	-	0.642857	518.9 (518.9-13914.6)	518.9 (518.9-518.9)	↓	-	-	-	-
	Analyte 5184 (UM:243)	0.642857	2561.4 (40.3-276006.5)	40.3 (40.3-30208.3)	↓	0.714286	40.3 (40.3-42851.8)	40.3 (40.3-40.3)	↓	-	-	-	-
	Analyte 5195 (UM:117)	-	-	-	-	0.678571	4227.4 (254.9-49868.9)	3246.2 (254.9-6237.5)	↓	-	-	-	-
	Analyte 5216 (UM:117)	-	-	-	-	0.857143	5237.2 (1970.6-73337.5)	2101.5 (240.4-3962.7)	↓	-	-	-	-
	Analyte 5229 (UM:70)	-	-	-	-	0.785714	4798 (405.2-19475.1)	3918.7 (3686.2-4151.2)	↓	-	-	-	-
	Analyte 5231 (UM:357)	-	-	-	-	0.714286	4.3 (4.3-2147.4)	4.3 (4.3-4.3)	↓	-	-	-	-
	Analyte 5233 (UM:357)	0.656593	2479 (24.8-101465.1)	24.8 (24.8-20562.1)	↓	0.857143	2339 (24.8-79391.2)	24.8 (24.8-24.8)	↓	-	-	-	-
	Analyte 5239 (UM:117)	-	-	-	-	0.678571	4716.7 (263.3-10352.4)	2875.9 (263.3-5488.4)	↓	-	-	-	-
	Analyte 5245 (UM:129)	0.647894	6337 (334.2-130272.5)	334.2 (334.2-68740.5)	↓	0.785714	4868.4 (334.2-19781.2)	334.2 (334.2-334.2)	↓	-	-	-	-
	Analyte 5246 (UM:117)	-	-	-	-	0.75	7236.7 (226.7-210793.7)	3537.7 (226.7-6848.7)	↓	-	-	-	-
	Analyte 5247 (UM:201)	0.642857	1052.8 (60-50755.8)	800.8 (60-1640.5)	↓	-	-	-	-	0.682409	1044 (60-50755.8)	60 (60-1164)	↓
	Analyte 5248 (UM:129)	-	-	-	-	-	-	-	-	0.659976	4433.3 (258-932681.5)	2928 (258-7457.4)	↓
	Analyte 5262 (UM:129)	0.666667	5166.1 (247.6-568216.5)	3198.4 (247.6-7708.4)	↓	-	-	-	-	0.694215	5210.6 (247.6-568216.5)	3198.4 (247.6-7708.4)	↓
	Analyte 5266 (UM:211)	0.645604	534.9 (14.9-69823.8)	74.5 (14.9-3063.2)	↓	-	-	-	-	0.662338	539.5 (14.9-69823.8)	14.9 (14.9-3063.2)	↓
	Analyte 5269 (UM:129)	-	-	-	-	-	-	-	-	0.665289	4081.3 (313.3-239750.5)	3498.4 (313.3-7080.6)	↓
	Analyte 5272 (UM:117)	-	-	-	-	0.678571	5659.2 (297.6-11384.3)	3448.1 (297.6-6598.6)	↓	-	-	-	-
	Analyte 5288 (UM:129)	-	-	-	-	0.642857	3414.3 (313.7-18498.9)	6294.3 (313.7-12274.9)	↑	-	-	-	-
	Analyte 5294 (UM:117)	-	-	-	-	0.821429	4852.5 (237.6-11879.1)	2289.8 (237.6-4342.1)	↓	-	-	-	-
	Analyte 5301 (UM:129)	0.667582	4599.9 (255.8-937525.8)	3637.5 (255.8-13567)	↓	0.678571	8072.1 (255.8-24341.5)	6911.4 (255.8-13567)	↓	0.689492	4556.8 (255.8-937525.8)	3637.5 (255.8-5252.6)	↓
	Analyte 5313 (UM:129)	0.67033	4483.3 (297.7-282448)	2756.1 (297.7-11530.5)	↓	-	-	-	-	0.719008	4303.6 (297.7-282448)	297.7 (297.7-5205.7)	↓
	Analyte 5318 (UM:117)	-	-	-	-	0.714286	4829.6 (252.1-8050.6)	2091.3 (252.1-3930.5)	↓	-	-	-	-
	Analyte 5319 (UM:129)	-	-	-	-	-	-	-	-	0.652302	4223.7 (251.1-51800.3)	3430.1 (251.1-6665.6)	↓
	Analyte 5324 (UM:129)	-	-	-	-	-	-	-	-	0.670602	4961.3 (277.3-247755.9)	3257 (277.3-7339.4)	↓
	Analyte 5333 (UM:217)	-	-	-	-	0.785714	2983.6 (116.9-9605)	116.9 (116.9-116.9)	↓	-	-	-	-
	Analyte 5335 (UM:117)	-	-	-	-	0.714286	5109.8 (291.1-9474.5)	2114.6 (291.1-3938.2)	↓	-	-	-	-
	Analyte 5364 (UM:117)	-	-	-	-	0.714286	5208.9 (345.5-9479.5)	2399.2 (345.5-4452.9)	↓	-	-	-	-
	Analyte 5398 (UM:117)	-	-	-	-	0.714286	6219.3 (321.3-10334.1)	2391.7 (321.3-4462.1)	↓	-	-	-	-
	Analyte 5411 (UM:129)	-	-	-	-	-	-	-	-	0.676505	4471.4 (369.2-37506.1)	369.2 (369.2-5771)	↓
	Analyte 5413 (UM:129)	-	-	-	-	-	-	-	-	0.657615	5157.2 (279.4-38637.4)	3708.8 (279.4-6375)	↓
	Analyte 5421 (UM:117)	-	-	-	-	0.714286	6139.1 (276-9446.3)	2514.2 (276-4752.4)	↓	-	-	-	-
	Analyte 5425 (UM:117)	-	-	-	-	-	-	-	-	0.646989	21278.7 (535.3-86215.6)	13966 (535.3-34460.9)	↓
	Analyte 5429 (UM:117)	0.701465	4571.4 (303.1-35938.9)	303.1 (303.1-6066)	↓	0.714286	4761.4 (303.1-11269.2)	2158.6 (303.1-4014)	↓	0.701299	4551.5 (303.1-35938.9)	303.1 (303.1-6066)	↓
	Analyte 546 (UM:240)	0.657509	12146.2 (316.1-409659.3)	4960.4 (316.1-72449.3)	↓	-	-	-	-	0.663518	12525.5 (316.1-409659.3)	4960.4 (316.1-72449.3)	↓
	Analyte 5513 (UM:117)	-	-	-	-	0.928571	15196.8 (4624.7-35630.3)	3617.7 (682.6-6552.9)	↓	-	-	-	-
	Analyte 584 (UM:69)	-	-	-	-	0.642857	829 (829-9005.9)	829 (829-829)	↓	-	-	-	-
	Analyte 61 (UM:154)	0.661172	79445.2 (1619.5-5380714.1)	26518.5 (1619.5-413410)	↓	-	-	-	-	0.687131	80656.2 (1619.5-5380714.1)	14635.5 (1619.5-413410)	↓
	Analyte 628 (UM:69)	0.660256	12272.3 (1116.8-358651)	1116.8 (1116.8-220968.1)	↓	0.714286	1116.8 (1116.8-15666.9)	1116.8 (1116.8-1116.8)	↓	0.642267	13588 (1116.8-358651)	1116.8 (1116.8-220968.1)	↓
	Analyte 641 (UM:69)	0.667582	11444.7 (908-392366.2)	908 (908-132028.8)	↓	0.857143	11480.9 (908-27358.3)	908 (908-908)	↓	-	-	-	-
	Analyte 650 (UM:240)	-	-	-	-	0.928571	4669.7 (2314.3-23393.4)	1888.3 (117.2-3659.4)	↓	-	-	-	-
	Analyte 656 (UM:55)	0.648352	23407.4 (382.2-400049.5)	3545.3 (382.2-190318.6)	↓	0.642857	14228.8 (382.2-35583.3)	8606.1 (382.2-16830)	↓	0.641677	24022.6 (382.2-400049.5)	3545.3 (382.2-190318.6)	↓
	Analyte 669 (UM:213)	-	-	-	-	0.642857	5889.4 (458-35512.1)	4824 (458-9190)	↓	-	-	-	-
	Analyte 692 (UM:269)	-	-	-	-	0.642857	349.4 (349.4-23812)	349.4 (349.4-349.4)	↓	-	-	-	-
	Analyte 712 (UM:117)	-	-	-	-	0.714286	48798.5 (714-171065.5)	14529.8 (11586.8-17472.7)	↓	-	-	-	-
	Analyte 713 (UM:269)	-	-	-	-	-	-	-	-	0.664109	2826.6 (342.3-165682.2)	342.3 (342.3-32765.2)	↓
	Analyte 728 (UM:240)	-	-	-	-	0.642857	5003.4 (358.6-18767.2)	3767.4 (358.6-7176.1)	↓	-	-	-	-
	Analyte 765 (UM:243)	-	-	-	-	0.785714	47015.1 (9189.5-113678.7)	25384.5 (7015.1-43754)	↓	-	-	-	-
	Analyte 775 (UM:204)	0.641484	13366.7 (244.1-272571.7)	4345.9 (244.1-571745.4)	↓	0.642857	5706.4 (244.1-11755.7)	4112.8 (3879.6-4345.9)	↓	-	-	-	-
	Analyte 792 (UM:229)	-	-	-	-	0.785714	42080.4 (8243.3-75854.5)	22256.2 (8227.1-36285.3)	↓	-	-	-	-
	Analyte 794 (UM:373)	-	-	-	-	0.785714	23446.4 (4070.5-48740.7)	3417.3 (303.5-6531.1)	↓	-	-	-	-
	Analyte 795 (UM:270)	0.641026	5334.9 (166.6-161103.4)	2379.7 (166.6-32651.5)	↓	0.642857	4324 (992.9-7656.7)	3616 (2379.7-4852.4)	↓	0.644628	5407 (166.6-161103.4)	2080.4 (166.6-32651.5)	↓
	Analyte 835 (UM:69)	0.648352	18244.2 (188.6-403146.2)	10729.5 (188.6-173472.9)	↓	0.642857	11214.8 (188.6-115722.4)	7452.8 (188.6-14717)	↓	-	-	-	-
	Analyte 893 (UM:55)	-	-	-	-	0.714286	58784.7 (1493.8-155898.6)	25692.4 (1493.8-49891.1)	↓	-	-	-	-
	Analyte 91 (UM:116)	-	-	-	-	-	-	-	-	0.671783	63454.3 (764.2-1641393.7)	13190.8 (764.2-329245.4)	↓
	Analyte 924 (UM:55)	0.661172	23186 (372-453129.1)	7485.2 (372-178227.4)	↓	1	58695.5 (8109.6-210075.3)	2798.7 (372-5225.3)	↓	-	-	-	-
	Analyte 926 (UM:281)	-	-	-	-	0.642857	4423.1 (598.8-89494.2)	5269 (598.8-9939.1)	↑	-	-	-	-
	Analyte 946 (UM:71)	-	-	-	-	0.785714	156820.4 (48249.6-2177755.4)	83457.5 (64715.4-102199.7)	↓	-	-	-	-
	Analyte 969 (UM:211)	-	-	-	-	0.642857	682.5 (682.5-19548.7)	682.5 (682.5-682.5)	↓	-	-	-	-
* Detail is only provided if the compound had a calculated effect size > 0.6 in the specific sub group, resulting in medium or large significance grading. UM; unique mass
**The unit for the median is as per the median corrected value as calculated using Metaboanalyst.

## Sheet: S3 Important metabolites across
Table S3: Detail of compounds with ES > 0.6 in either all the ‘all participant’ subgroups, or all the HIV+ subgroups, respectively
	Class	Compound	Complete cohort				Female				Male
			Effect size*	TB- Median (Range) Median corrected value**	TB+ Median (range) Median corrected value**	Decreased (↓) or increased (↑) in TB+ group	Effect size*	TB- Median (Range) Median corrected value**	TB+ Median (range) Median corrected value**	Decreased (↓) or increased (↑) in TB+ group	Effect size*	TB- Median (Range) Median corrected value**	TB+ Median (range) Median corrected value**	Decreased (↓) or increased (↑) in TB+ group
TB	Lipid related	1-Oleoyl Lysophosphaditic Acid (UM:357)	0.661454	1206.7 (1.5-123061.3)	40.0 (1.5-8737.6)	↓	0.732143	1582.6 (1.5-40593.4)	1.5 (1.5-6017.1)	↓	0.643182	1206.7 (1.5-123061.3)	41.6 (1.5-48737.6)	↓
	Amino acid related	Glycine (UM:102)	0.693712	377901 (1538.1-30754699.5)	81373.6 (1538.1-1644500.6)	↓	0.676339	392163 (1538.1-6598138.7)	160898.8 (1538.1-1326894.1)	↓	0.704798	358087.5 (1538.1-30754699.5)	73654 (1538.1-1644500.6)	↓
	Other	2-Hexadecanone (UM:58)	0.690192	5703.7 (433.5-146629.8)	433.5 (433.5-90769.5)	↓	0.727679	5134 (433.5-37603.6)	433.5 (433.5-9642.8)	↓	0.680556	5859.1 (433.5-146629.8)	433.5 (433.5-90769.5)	↓
TB/HIV	Carbohydrate related	Glucose (UM:204)	0.660256	5014.2 (164.5-747307.5)	164.5 (164.5-968253.8)	↓	0.678571	10868.6 (164.5-421256.7)	4343.8 (164.5-8523.2)	↓	0.671192	4951 (164.5-747307.5)	164.5 (164.5-968253.8)	↓
	Carbohydrate related	Inosine (UM:230)	0.673077	178460.5 (122.3-2605194.5)	41451.8 (122.3-583076.7)	↓	0.857143	259581.4 (3814.6-655536.7)	26497.1 (20040.1-32954)	↓	0.651712	177460.2 (122.3-2605194.5)	76756.8 (122.3-583076.7)	↓
	Lipid related	1-Oleoyl Lysophosphaditic Acid (UM:357)	0.673077	1123.2 (1.5-84113.8)	1.5 (1.5-17754.7)	↓	0.857143	865 (1.5-12339.4)	1.5 (1.5-1.5)	↓	0.642267	1174 (1.5-84113.8)	40 (1.5-17754.7)	↓
	Lipid related	1-Palmitoyllysophosphatidic acid (UM:299)	0.714744	116995.6 (443.9-3310383.2)	52795.2 (443.9-345410.7)	↓	0.857143	33373.7 (3762-554325.8)	12422.2 (4382.1-20462.3)	↓	0.687721	119897.7 (443.9-3310383.2)	53577.1 (443.9-345410.7)	↓
	Lipid related	Cholesterol (UM:129)	0.746337	4045246.8 (2619.9-29634146.3)	413451.3 (2619.9-5576936.1)	↓	0.928571	3254302.6 (674264.5-9431380.7)	1410256.2 (413451.3-2407061.2)	↓	0.739079	4103409.4 (2619.9-29634146.3)	23692.4 (2619.9-5576936.1)	↓
	Lipid related	Eicosane (UM:57)	0.711538	7288.5 (448.8-63821.2)	448.8 (448.8-51659.3)	↓	0.928571	17012.3 (448.8-63821.2)	448.8 (448.8-448.8)	↓	0.676505	6792.7 (448.8-54151.9)	448.8 (448.8-51659.3)	↓
	Lipid related	Heptadecanoic acid (UM:117)	0.664835	240875.5 (5663.8-2440190)	108853.6 (28322.6-1055616.4)	↓	0.642857	98308.7 (5663.8-831932)	127694.8 (29077.2-226312.5)	↑	0.662338	243774 (23810.5-2440190)	108853.6 (28322.6-1055616.4)	↓
	Lipid related	à-Linolenic acid (UM:67)	0.673077	162817 (3700.4-2658455.9)	66094.1 (740.1-890200.1)	↓	0.785714	290506.1 (6310.2-802195.5)	35620.1 (5146.1-66094.1)	↓	0.645809	159987.4 (3700.4-2658455.9)	102759.9 (740.1-890200.1)	↓
	Lipid related	Arachidonic acid (UM:80)	0.686813	515429.9 (8653.4-3516476.1)	204967.2 (4690.2-1592451.6)	↓	0.785714	270695.9 (40742.2-2658934.3)	133610.9 (27694.5-239527.3)	↓	0.670602	530223.5 (8653.4-3516476.1)	204967.2 (4690.2-1592451.6)	↓
	Lipid related	Oleamide (UM:144)	0.664835	48638 (189.2-3396810.9)	5006.5 (189.2-1123142.2)	↓	0.642857	32830.7 (189.2-683377.4)	24015.3 (189.2-47841.5)	↓	0.662338	50634.8 (189.2-3396810.9)	5006.5 (189.2-1123142.2)	↓
	Lipid related	Palmitaldehyde, dibutyl acetal (UM:57)	0.672161	11039.9 (464.9-594306.1)	464.9 (464.9-368637.6)	↓	0.785714	98455.5 (841.9-169843.8)	841.9 (841.9-841.9)	↓	0.644628	9956.5 (841.9-701767.6)	841.9 (841.9-471038.5)	↓
	Amino Acid related	L-Ornithine (UM:142)	0.653846	2268505.5 (16829.6-13361488.8)	1445925.1 (3365.9-7722269.6)	↓	0.642857	2394581.4 (170288.5-4748743)	1792192.1 (323138-3261246.2)	↓	0.654073	2184796.7 (16829.6-13361488.8)	1445925.1 (3365.9-7722269.6)	↓
	Amino Acid related	L-Valine (UM:144)	0.679487	1051526.9 (24183.1-11895648.9)	189546.4 (4139.8-12735008.7)	↓	0.785714	868038.4 (152003.5-11748107.9)	467573.3 (140587.5-794559.1)	↓	0.671783	1109552.6 (24183.1-11895648.9)	189546.4 (4139.8-12735008.7)	↓
	Amino Acid related	DL-Ornithine (UM:174)	0.685897	811926.7 (22236.8-9962510.6)	507822 (3513.4-3110583.6)	↓	0.785714	1094242.1 (154580.4-8826602.9)	299890.6 (37823.9-561957.4)	↓	0.663518	789298.6 (22236.8-9962510.6)	507822 (3513.4-3110583.6)	↓
	Amino Acid related	4-Coumaric acid (UM:293)	0.675824	2618.5 (222.4-31981.2)	222.4 (222.4-6639.5)	↓	0.785714	2007.2 (222.4-4533.9)	222.4 (222.4-222.4)	↓	0.651712	2709.7 (222.4-31981.2)	222.4 (222.4-6639.5)	↓
	Amino Acid related	2-Aminomalonic acid (UM:218)	0.668498	195976.2 (600.5-2257591.5)	105348.9 (8152.1-716078.1)	↓	0.642857	56603.8 (20663.3-1604293.4)	44462.9 (31542.4-57383.4)	↓	0.655254	221865.7 (600.5-2257591.5)	113660.2 (8152.1-716078.1)	↓
	Amino Acid related	N-à-Acetyl-L-Lysine (UM:174)	0.686813	31832.4 (395.4-2686775.3)	9498.8 (395.4-117240.3)	↓	0.642857	55404.5 (2928.1-148330.5)	27510.8 (17507.6-37514)	↓	0.713105	27342.7 (395.4-2686775.3)	7874.5 (395.4-117240.3)	↓
	Organic compound related	Ethanolamine (UM:174)	0.645604	780645.8 (13092.1-12643380.6)	289957 (618.8-10914663.4)	↓	0.714286	772911.1 (484305.3-3598747.9)	605960.9 (289957-921964.7)	↓	0.646989	788380.4 (13092.1-12643380.6)	269290.4 (618.8-10914663.4)	↓
	Organic compound related	Parabanic acid (UM:243)	0.680403	20502 (106.3-304215.1)	793.2 (106.3-91049.4)	↓	0.75	23191.2 (106.3-67434)	8985.8 (106.3-17865.3)	↓	0.672963	20406.5 (106.3-304215.1)	793.2 (106.3-91049.4)	↓
	Organic compound related	2,5-Bis((trimethylsilyl)oxy)pyrazine (UM:241)	0.644689	5468.1 (326.5-156806.3)	2609.3 (326.5-45226.9)	↓	0.785714	4193.4 (326.5-6664.7)	2574 (1632.3-3515.7)	↓	0.644628	6476.1 (326.5-156806.3)	2609.3 (326.5-45226.9)	↓
	Other	Decanamide, N-(2-hydroxyethyl)- (UM:85)	0.684066	167744.1 (536.6-21464316.4)	30780 (536.6-2720630.1)	↓	0.785714	104532.1 (536.6-594623.7)	18244.5 (5440.1-31048.9)	↓	0.659386	170412.2 (536.6-21464316.4)	30780 (536.6-2720630.1)	↓
	Other	Ethylone (UM:144)	0.664377	38868.6 (500.1-2587145)	13125.2 (500.1-345948.3)	↓	0.678571	70197.5 (500.1-218271.6)	39375.2 (500.1-78250.4)	↓	0.668241	38784 (500.1-2587145)	13125.2 (500.1-345948.3)	↓
	Other	Oxazole, 2-(8Z)-8-heptadecen-1-yl-4,5-dihydro- (UM:98)	0.684066	10563.5 (402.2-1883095.8)	402.2 (402.2-479936.2)	↓	0.714286	402.2 (402.2-71756.9)	402.2 (402.2-402.2)	↓	0.658796	11042.9 (402.2-1883095.8)	402.2 (402.2-479936.2)	↓
	Other	2,5-Dimethoxy-4-(n)-propylphenethylamine (UM:174)	0.654762	30378.8 (476.2-926607.7)	6709.6 (476.2-270393.6)	↓	0.678571	19085.8 (476.2-84880.2)	19384.5 (476.2-38292.8)	↑	0.645809	31018.4 (476.2-926607.7)	6709.6 (476.2-270393.6)	↓
	Other	3-Chloroamphetamine (UM:116)	0.64652	20066.1 (514.6-557496.7)	514.6 (514.6-157983.3)	↓	0.714286	53646 (514.6-166640)	24065.8 (514.6-47617.1)	↓	0.655844	17687.5 (514.6-557496.7)	514.6 (514.6-157983.3)	↓
* Detail is only provided if the compound had a calculated effect size > 0.6 in the specific sub group, resulting in medium or large significance grading. UM; unique mass
**The unit for the median is as per the median corrected value as calculated using Metaboanalyst.
